# Supplementary material for: trans-1,2-Bis(3,5-dimethoxy­phen­yl)ethene
Source: Acta Crystallogr Sect E Struct Rep Online. 2009 Aug 15;65(Pt 9):o2150. doi: 10.1107/S160053680903116X (PMC2969882; doi:10.1107/S160053680903116X)
Supplement: Supplementary file 1 [file e-65-o2150-sup1.cif]

##############################################################################
###                                                                        ###
###        Electronic paper (Acta Crystallographica Section E)             ###
###                                                                        ###
##############################################################################
#                                                                            #
# This CIF contains the data in a paper accepted for publication in Acta     #
# Crystallographica Section E. It conforms to the requirements of Notes      #
# for Authors for Section E, and has been peer reviewed under the auspices   #
# of the IUCr Commission on Journals.                                        #
#                                                                            #
# Full details of the Crystallographic Information File format               #
# are given in the paper "The Crystallographic Information File (CIF):       #
# a New Standard Archive File for Crystallography" by S. R. Hall, F. H.      #
# Allen and I. D. Brown [Acta Cryst. (1991), A47, 655-685].                  #
#                                                                            #
# The current version of the core CIF dictionary is obtainable from          #
# ftp://ftp.iucr.org/pub/cif_core.dic. The current version number is 2.4.    #
#                                                                            #
# Software is freely available for graphical display of the structure(s) in  #
# this CIF.  For information consult the CIF home page http://www.iucr.org/  #
# cif/home.html                                                              #
#                                                                            #
# This file may be used for bona fide research purposes within the           #
# scientific community so long as proper attribution is given to the journal # 
# article from which it was obtained.                                        #
#                                                                            #
##############################################################################
                                             
data_global
_audit_creation_method     'from SHELXL97 CIF and IUCr SHELXL97-template'
_journal_date_recd_electronic     2009-08-03
_journal_date_accepted     2009-08-06
_journal_name_full     'Acta Crystallographica, Section E'
_journal_year     2009
_journal_volume     65
_journal_issue      9
_journal_page_first     o2150
_journal_page_last     o2150
_journal_paper_category     QO
_journal_coeditor_code     HG2547
_publ_contact_author_name     'Prof. Dr. Hans-G\"unther Schmalz'
_publ_contact_author_address
;Department f\"ur Chemie der Universit\"at zu K\"oln
Greinstra\&se 4
50939 K\"oln
;
_publ_contact_author_email     schmalz@uni-koeln.de
_publ_contact_author_fax     0221-470-3064'
_publ_contact_author_phone     '0221-470-5753'
_publ_section_title
;
<i>trans</i>-1,2-Bis(3,5-dimethoxyphenyl)ethene
;
loop_
    _publ_author_name
    _publ_author_footnote
    _publ_author_address
    'Ritter, Stefanie' .
;
Department f\"ur Chemie der Universit\"at zu K\"oln
Greinstrasse 4
50939 K\"oln
Germany
;
    'Neud\"orfl, J\"org-M.' .
;
Department f\"ur Chemie der Universit\"at zu K\"oln
Greinstrasse 4
50939 K\"oln
Germany
;
    'Velder, Janna' .
;
Department f\"ur Chemie der Universit\"at zu K\"oln
Greinstrasse 4
50939 K\"oln
Germany
;
    'Schmalz, Hans-G\"unther' .
;
Department f\"ur Chemie der Universit\"at zu K\"oln
Greinstrasse 4
50939 K\"oln
Germany
;
data_I
_audit_creation_method     SHELXL-97
_chemical_name_systematic
;
<i>trans</i>-1,2-Bis(3,5-dimethoxyphenyl)ethene
;
_chemical_name_common     ?
_chemical_formula_moiety     'C18 H20 O4'
_chemical_formula_sum     'C18 H20 O4'
_chemical_formula_iupac     'C18 H20 O4'
_chemical_formula_weight     300.34
_chemical_melting_point     142
_symmetry_cell_setting     monoclinic
_symmetry_space_group_name_H-M     'P 21/c'
_symmetry_space_group_name_Hall     '-P 2ybc'
loop_
    _symmetry_equiv_pos_as_xyz
    'x, y, z'
    '-x, y+1/2, -z+1/2'
    '-x, -y, -z'
    'x, -y-1/2, z-1/2'
_cell_length_a     7.1954(3)
_cell_length_b     9.4203(4)
_cell_length_c     22.6762(5)
_cell_angle_alpha     90.00
_cell_angle_beta     93.783(2)
_cell_angle_gamma     90.00
_cell_volume     1533.71(10)
_cell_formula_units_Z     4
_cell_measurement_reflns_used     7687
_cell_measurement_theta_min     2.34
_cell_measurement_theta_max     27.00
_cell_measurement_temperature     100(2)
_exptl_crystal_description     'needle'
_exptl_crystal_colour     'colourless'
_exptl_crystal_size_max     .4
_exptl_crystal_size_mid     .2
_exptl_crystal_size_min     .2
_exptl_crystal_density_diffrn     1.301
_exptl_crystal_density_meas     ?
_exptl_crystal_density_method     'not measured'
_exptl_crystal_F_000     640
_exptl_absorpt_coefficient_mu     0.091
_exptl_absorpt_correction_type     'none'
_exptl_absorpt_process_details     ?
_exptl_absorpt_correction_T_min     ?
_exptl_absorpt_correction_T_max     ?
_exptl_special_details
;
;
_diffrn_ambient_temperature     100(2)
_diffrn_radiation_type     MoK\a
_diffrn_radiation_wavelength     0.71073
_diffrn_radiation_source     'fine-focus sealed tube'
_diffrn_radiation_monochromator     graphite
_diffrn_measurement_device_type     'Nonius KappaCCD'
_diffrn_measurement_method     '\f and \w'
_diffrn_detector_area_resol_mean     ?
_diffrn_reflns_number     7687
_diffrn_reflns_av_R_equivalents     0.0413
_diffrn_reflns_av_sigmaI/netI     0.0616
_diffrn_reflns_theta_min     2.34
_diffrn_reflns_theta_max     27.00
_diffrn_reflns_theta_full     27.00
_diffrn_measured_fraction_theta_max     0.993
_diffrn_measured_fraction_theta_full     0.993
_diffrn_reflns_limit_h_min     -6
_diffrn_reflns_limit_h_max     9
_diffrn_reflns_limit_k_min     -12
_diffrn_reflns_limit_k_max     10
_diffrn_reflns_limit_l_min     -25
_diffrn_reflns_limit_l_max     28
_diffrn_standards_number     ?
_diffrn_standards_interval_count     ?
_diffrn_standards_interval_time     ?
_diffrn_standards_decay_%     ?
_refine_special_details
;
Refinement of <i>F</i>^2^ against ALL reflections. The weighted <i>R</i>-factor
<i>wR</i> and goodness of fit <i>S</i> are based on <i>F</i>^2^, conventional
<i>R</i>-factors <i>R</i> are based on <i>F</i>, with <i>F</i> set to zero for
negative <i>F</i>^2^. The threshold expression of <i>F</i>^2^ >
\s(<i>F</i>^2^) is used only for calculating <i>R</i>-factors(gt) <i>etc</i>.
and is not relevant to the choice of reflections for refinement.
<i>R</i>-factors based on <i>F</i>^2^ are statistically about twice as large
as those based on <i>F</i>, and <i>R</i>- factors based on ALL data will be
even larger. The coordinates of the hydrogenatoms are constrained, and the U
values of the H atoms are constrained relative to the <i>U</i>~eq~ of the atom
the hydrogen binds to (1.2 for CH and CH~2~, 1.5 for CH~3~).
;
_reflns_number_total     3320
_reflns_number_gt     2142
_reflns_threshold_expression     I>2\s(I)
_refine_ls_structure_factor_coef     Fsqd
_refine_ls_matrix_type     full
_refine_ls_R_factor_all     0.0997
_refine_ls_R_factor_gt     0.0551
_refine_ls_wR_factor_gt     0.1280
_refine_ls_wR_factor_ref     0.1503
_refine_ls_goodness_of_fit_ref     1.032
_refine_ls_restrained_S_all     1.032
_refine_ls_number_reflns     3320
_refine_ls_number_parameters     207
_refine_ls_number_restraints     0
_refine_ls_hydrogen_treatment     constr
_refine_ls_weighting_scheme     calc
_refine_ls_weighting_details
          'calc w=1/[\s^2^(Fo^2^)+(0.0722P)^2^+0.274P] where P=(Fo^2^+2Fc^2^)/3'
_atom_sites_solution_hydrogens     geom
_atom_sites_solution_primary     direct
_atom_sites_solution_secondary     difmap
_refine_ls_shift/su_max     0.000
_refine_ls_shift/su_mean     0.000
_refine_diff_density_max     0.235
_refine_diff_density_min     -0.240
_refine_ls_extinction_method     none
_refine_ls_extinction_coef     ?
loop_
    _atom_type_symbol
    _atom_type_description
    _atom_type_scat_dispersion_real
    _atom_type_scat_dispersion_imag
    _atom_type_scat_source
    'C' 'C' 0.0033 0.0016
                         'International Tables Vol C Tables 4.2.6.8 and 6.1.1.4'
    'H' 'H' 0.0000 0.0000
                         'International Tables Vol C Tables 4.2.6.8 and 6.1.1.4'
    'O' 'O' 0.0106 0.0060
                         'International Tables Vol C Tables 4.2.6.8 and 6.1.1.4'
_computing_data_collection     'COLLECT (Hooft, 1998)'
_computing_cell_refinement     'DENZO (Otwinowski & Minor, 1997)'
_computing_data_reduction     'DENZO (Otwinowski & Minor, 1997)'
_computing_structure_solution     'SHELXS97 (Sheldrick, 2008)'
_computing_structure_refinement     'SHELXL97 (Sheldrick, 2008)'
_computing_molecular_graphics     'SCHAKAL99 (Keller 1999)'
_computing_publication_material
;
PLATON (Spek, 2009) and encifer (Allen et al., 2004)
;
loop_
    _atom_site_type_symbol
    _atom_site_label
    _atom_site_fract_x
    _atom_site_fract_y
    _atom_site_fract_z
    _atom_site_U_iso_or_equiv
    _atom_site_adp_type
    _atom_site_calc_flag
    _atom_site_refinement_flags
    _atom_site_occupancy
    _atom_site_disorder_assembly
    _atom_site_disorder_group
    O O1 0.16550(18) 0.11969(13) 0.29039(5) 0.0322(4) Uani d . 1 . .
    O O2 0.11990(18) 0.52539(13) 0.41414(6) 0.0346(4) Uani d . 1 . .
    C C1 0.0096(2) 0.07001(18) 0.49846(8) 0.0272(4) Uani d . 1 . .
    H H1 -0.0099 0.1220 0.5334 0.033 Uiso calc R 1 . .
    C C2 0.0575(2) 0.15286(19) 0.44674(8) 0.0256(4) Uani d . 1 . .
    C C3 0.0903(2) 0.0879(2) 0.39261(8) 0.0268(4) Uani d . 1 . .
    H H3 0.0831 -0.0123 0.3885 0.032 Uiso calc R 1 . .
    C C4 0.1329(2) 0.17169(19) 0.34549(8) 0.0259(4) Uani d . 1 . .
    C C5 0.1450(2) 0.31913(19) 0.35017(8) 0.0275(4) Uani d . 1 . .
    H H5 0.1748 0.3753 0.3173 0.033 Uiso calc R 1 . .
    C C6 0.1123(2) 0.38210(19) 0.40394(8) 0.0267(4) Uani d . 1 . .
    C C7 0.0691(2) 0.2989(2) 0.45200(8) 0.0274(4) Uani d . 1 . .
    H H7 0.0475 0.3428 0.4886 0.033 Uiso calc R 1 . .
    C C8 0.1666(3) -0.03060(19) 0.28252(8) 0.0312(5) Uani d . 1 . .
    H H8A 0.2575 -0.0734 0.3113 0.047 Uiso calc R 1 . .
    H H8B 0.2006 -0.0530 0.2424 0.047 Uiso calc R 1 . .
    H H8C 0.0424 -0.0687 0.2884 0.047 Uiso calc R 1 . .
    C C9 0.1455(3) 0.6156(2) 0.36467(9) 0.0359(5) Uani d . 1 . .
    H H9A 0.2645 0.5933 0.3482 0.054 Uiso calc R 1 . .
    H H9B 0.1457 0.7149 0.3775 0.054 Uiso calc R 1 . .
    H H9C 0.0437 0.6003 0.3344 0.054 Uiso calc R 1 . .
    O O3 0.31579(18) 0.49045(14) 0.21349(5) 0.0360(4) Uani d . 1 . .
    O O4 0.33384(18) 0.03486(14) 0.13362(6) 0.0392(4) Uani d . 1 . .
    C C10 0.4952(2) 0.43244(19) 0.00794(8) 0.0299(4) Uani d . 1 . .
    H H10 0.5284 0.3637 -0.0202 0.040(6) Uiso calc R 1 . .
    C C11 0.4382(2) 0.3787(2) 0.06489(8) 0.0273(4) Uani d . 1 . .
    C C12 0.4051(2) 0.4693(2) 0.11208(8) 0.0289(4) Uani d . 1 . .
    H H12 0.4206 0.5689 0.1083 0.020(5) Uiso calc R 1 . .
    C C13 0.3493(2) 0.4114(2) 0.16439(8) 0.0288(5) Uani d . 1 . .
    C C14 0.3246(2) 0.2665(2) 0.17034(8) 0.0303(5) Uani d . 1 . .
    H H14 0.2849 0.2285 0.2062 0.047(6) Uiso calc R 1 . .
    C C15 0.3581(2) 0.1774(2) 0.12378(8) 0.0296(5) Uani d . 1 . .
    C C16 0.4155(2) 0.2328(2) 0.07095(8) 0.0293(5) Uani d . 1 . .
    H H16 0.4391 0.1711 0.0392 0.030(5) Uiso calc R 1 . .
    C C17 0.3394(3) 0.6410(2) 0.20992(9) 0.0373(5) Uani d . 1 . .
    H H17A 0.4679 0.6625 0.2011 0.056 Uiso calc R 1 . .
    H H17B 0.3128 0.6845 0.2477 0.056 Uiso calc R 1 . .
    H H17C 0.2536 0.6792 0.1785 0.056 Uiso calc R 1 . .
    C C18 0.3671(3) -0.0593(2) 0.08589(9) 0.0386(5) Uani d . 1 . .
    H H18A 0.2853 -0.0340 0.0512 0.058 Uiso calc R 1 . .
    H H18B 0.3415 -0.1571 0.0976 0.058 Uiso calc R 1 . .
    H H18C 0.4974 -0.0514 0.0761 0.058 Uiso calc R 1 . .
loop_
    _atom_site_aniso_label
    _atom_site_aniso_U_11
    _atom_site_aniso_U_22
    _atom_site_aniso_U_33
    _atom_site_aniso_U_12
    _atom_site_aniso_U_13
    _atom_site_aniso_U_23
    O1 0.0478(8) 0.0283(7) 0.0216(7) -0.0022(6) 0.0118(6) 0.0006(6)
    O2 0.0487(8) 0.0268(8) 0.0291(8) -0.0033(6) 0.0080(6) 0.0032(6)
    C1 0.0288(9) 0.0332(10) 0.0200(9) 0.0004(8) 0.0046(7) -0.0001(8)
    C2 0.0249(9) 0.0291(11) 0.0227(10) 0.0000(8) 0.0014(7) 0.0040(8)
    C3 0.0280(10) 0.0261(10) 0.0265(11) -0.0010(7) 0.0028(8) 0.0025(8)
    C4 0.0256(9) 0.0307(11) 0.0216(10) 0.0010(8) 0.0034(7) 0.0005(8)
    C5 0.0291(10) 0.0288(11) 0.0252(10) -0.0006(8) 0.0053(8) 0.0073(8)
    C6 0.0269(10) 0.0249(10) 0.0281(11) -0.0020(8) 0.0008(8) 0.0025(8)
    C7 0.0294(10) 0.0295(10) 0.0235(10) -0.0007(8) 0.0040(8) 0.0012(8)
    C8 0.0372(11) 0.0303(11) 0.0266(11) -0.0027(8) 0.0056(8) -0.0018(8)
    C9 0.0444(12) 0.0292(11) 0.0342(12) -0.0031(9) 0.0046(9) 0.0078(9)
    O3 0.0443(8) 0.0397(8) 0.0251(8) -0.0033(6) 0.0097(6) 0.0002(6)
    O4 0.0489(9) 0.0328(8) 0.0370(8) -0.0008(6) 0.0108(7) 0.0093(6)
    C10 0.0324(10) 0.0344(10) 0.0232(10) -0.0013(9) 0.0044(8) 0.0020(9)
    C11 0.0248(9) 0.0339(11) 0.0234(10) -0.0013(8) 0.0019(7) 0.0060(8)
    C12 0.0285(10) 0.0308(11) 0.0275(11) -0.0019(8) 0.0020(8) 0.0048(8)
    C13 0.0252(10) 0.0396(12) 0.0218(10) -0.0017(8) 0.0027(7) 0.0028(8)
    C14 0.0294(10) 0.0383(12) 0.0237(10) -0.0005(8) 0.0051(8) 0.0093(9)
    C15 0.0266(10) 0.0320(11) 0.0304(11) -0.0018(8) 0.0023(8) 0.0090(9)
    C16 0.0282(10) 0.0339(12) 0.0259(11) -0.0001(8) 0.0025(8) 0.0018(8)
    C17 0.0434(12) 0.0404(12) 0.0287(12) -0.0045(10) 0.0078(9) -0.0043(9)
    C18 0.0412(12) 0.0330(12) 0.0423(13) -0.0009(9) 0.0070(10) 0.0054(10)
_geom_special_details
;
All e.s.d.'s (except the e.s.d. in the dihedral angle between two l.s. planes)
are estimated using the full covariance matrix. The cell e.s.d.'s are taken
into account individually in the estimation of e.s.d.'s in distances, angles
and torsion angles; correlations between e.s.d.'s in cell parameters are only
used when they are defined by crystal symmetry. An approximate (isotropic)
treatment of cell e.s.d.'s is used for estimating e.s.d.'s involving l.s.
planes.
;
loop_
    _geom_bond_atom_site_label_1
    _geom_bond_atom_site_label_2
    _geom_bond_site_symmetry_2
    _geom_bond_distance
    _geom_bond_publ_flag
    O1 C4 . 1.376(2) ?
    O1 C8 . 1.427(2) ?
    O2 C6 . 1.370(2) ?
    O2 C9 . 1.429(2) ?
    C1 C1 3_556 1.328(3) ?
    C1 C2 . 1.469(2) ?
    C1 H1 . 0.9500 ?
    C2 C7 . 1.383(3) ?
    C2 C3 . 1.405(2) ?
    C3 C4 . 1.379(2) ?
    C3 H3 . 0.9500 ?
    C4 C5 . 1.395(3) ?
    C5 C6 . 1.390(2) ?
    C5 H5 . 0.9500 ?
    C6 C7 . 1.394(2) ?
    C7 H7 . 0.9500 ?
    C8 H8A . 0.9800 ?
    C8 H8B . 0.9800 ?
    C8 H8C . 0.9800 ?
    C9 H9A . 0.9800 ?
    C9 H9B . 0.9800 ?
    C9 H9C . 0.9800 ?
    O3 C13 . 1.374(2) ?
    O3 C17 . 1.432(2) ?
    O4 C15 . 1.375(2) ?
    O4 C18 . 1.432(2) ?
    C10 C10 3_665 1.326(4) ?
    C10 C11 . 1.470(2) ?
    C10 H10 . 0.9500 ?
    C11 C16 . 1.392(3) ?
    C11 C12 . 1.401(3) ?
    C12 C13 . 1.389(2) ?
    C12 H12 . 0.9500 ?
    C13 C14 . 1.384(3) ?
    C14 C15 . 1.382(3) ?
    C14 H14 . 0.9500 ?
    C15 C16 . 1.394(2) ?
    C16 H16 . 0.9500 ?
    C17 H17A . 0.9800 ?
    C17 H17B . 0.9800 ?
    C17 H17C . 0.9800 ?
    C18 H18A . 0.9800 ?
    C18 H18B . 0.9800 ?
    C18 H18C . 0.9800 ?
loop_
    _geom_angle_atom_site_label_1
    _geom_angle_atom_site_label_2
    _geom_angle_atom_site_label_3
    _geom_angle_site_symmetry_1
    _geom_angle_site_symmetry_3
    _geom_angle
    _geom_angle_publ_flag
    C4 O1 C8 . . 117.99(13) ?
    C6 O2 C9 . . 117.31(15) ?
    C1 C1 C2 3_556 . 126.9(2) ?
    C1 C1 H1 3_556 . 116.6 ?
    C2 C1 H1 . . 116.6 ?
    C7 C2 C3 . . 119.73(16) ?
    C7 C2 C1 . . 118.41(16) ?
    C3 C2 C1 . . 121.87(16) ?
    C4 C3 C2 . . 119.10(17) ?
    C4 C3 H3 . . 120.5 ?
    C2 C3 H3 . . 120.5 ?
    O1 C4 C3 . . 124.02(16) ?
    O1 C4 C5 . . 114.20(15) ?
    C3 C4 C5 . . 121.77(16) ?
    C6 C5 C4 . . 118.58(16) ?
    C6 C5 H5 . . 120.7 ?
    C4 C5 H5 . . 120.7 ?
    O2 C6 C5 . . 124.17(16) ?
    O2 C6 C7 . . 115.49(16) ?
    C5 C6 C7 . . 120.34(17) ?
    C2 C7 C6 . . 120.47(17) ?
    C2 C7 H7 . . 119.8 ?
    C6 C7 H7 . . 119.8 ?
    O1 C8 H8A . . 109.5 ?
    O1 C8 H8B . . 109.5 ?
    H8A C8 H8B . . 109.5 ?
    O1 C8 H8C . . 109.5 ?
    H8A C8 H8C . . 109.5 ?
    H8B C8 H8C . . 109.5 ?
    O2 C9 H9A . . 109.5 ?
    O2 C9 H9B . . 109.5 ?
    H9A C9 H9B . . 109.5 ?
    O2 C9 H9C . . 109.5 ?
    H9A C9 H9C . . 109.5 ?
    H9B C9 H9C . . 109.5 ?
    C13 O3 C17 . . 117.61(14) ?
    C15 O4 C18 . . 116.97(14) ?
    C10 C10 C11 3_665 . 126.3(2) ?
    C10 C10 H10 3_665 . 116.9 ?
    C11 C10 H10 . . 116.9 ?
    C16 C11 C12 . . 119.91(16) ?
    C16 C11 C10 . . 117.89(17) ?
    C12 C11 C10 . . 122.19(17) ?
    C13 C12 C11 . . 119.14(17) ?
    C13 C12 H12 . . 120.4 ?
    C11 C12 H12 . . 120.4 ?
    O3 C13 C14 . . 115.15(16) ?
    O3 C13 C12 . . 123.76(17) ?
    C14 C13 C12 . . 121.09(17) ?
    C15 C14 C13 . . 119.63(16) ?
    C15 C14 H14 . . 120.2 ?
    C13 C14 H14 . . 120.2 ?
    O4 C15 C14 . . 116.03(16) ?
    O4 C15 C16 . . 123.58(17) ?
    C14 C15 C16 . . 120.38(17) ?
    C11 C16 C15 . . 119.84(17) ?
    C11 C16 H16 . . 120.1 ?
    C15 C16 H16 . . 120.1 ?
    O3 C17 H17A . . 109.5 ?
    O3 C17 H17B . . 109.5 ?
    H17A C17 H17B . . 109.5 ?
    O3 C17 H17C . . 109.5 ?
    H17A C17 H17C . . 109.5 ?
    H17B C17 H17C . . 109.5 ?
    O4 C18 H18A . . 109.5 ?
    O4 C18 H18B . . 109.5 ?
    H18A C18 H18B . . 109.5 ?
    O4 C18 H18C . . 109.5 ?
    H18A C18 H18C . . 109.5 ?
    H18B C18 H18C . . 109.5 ?
loop_
    _geom_torsion_atom_site_label_1
    _geom_torsion_atom_site_label_2
    _geom_torsion_atom_site_label_3
    _geom_torsion_atom_site_label_4
    _geom_torsion_site_symmetry_1
    _geom_torsion_site_symmetry_2
    _geom_torsion_site_symmetry_3
    _geom_torsion_site_symmetry_4
    _geom_torsion
    _geom_torsion_publ_flag
    C1 C1 C2 C7 3_556 . . . 179.3(2) ?
    C1 C1 C2 C3 3_556 . . . -0.3(3) ?
    C7 C2 C3 C4 . . . . -0.2(3) ?
    C1 C2 C3 C4 . . . . 179.35(16) ?
    C8 O1 C4 C3 . . . . -4.1(2) ?
    C8 O1 C4 C5 . . . . 176.49(15) ?
    C2 C3 C4 O1 . . . . -179.24(16) ?
    C2 C3 C4 C5 . . . . 0.2(3) ?
    O1 C4 C5 C6 . . . . 179.31(15) ?
    C3 C4 C5 C6 . . . . -0.2(3) ?
    C9 O2 C6 C5 . . . . 6.2(3) ?
    C9 O2 C6 C7 . . . . -173.96(15) ?
    C4 C5 C6 O2 . . . . 179.99(16) ?
    C4 C5 C6 C7 . . . . 0.2(3) ?
    C3 C2 C7 C6 . . . . 0.2(3) ?
    C1 C2 C7 C6 . . . . -179.33(16) ?
    O2 C6 C7 C2 . . . . 179.95(15) ?
    C5 C6 C7 C2 . . . . -0.2(3) ?
    C10 C10 C11 C16 3_665 . . . 172.5(2) ?
    C10 C10 C11 C12 3_665 . . . -6.9(4) ?
    C16 C11 C12 C13 . . . . -0.2(3) ?
    C10 C11 C12 C13 . . . . 179.18(17) ?
    C17 O3 C13 C14 . . . . 179.90(16) ?
    C17 O3 C13 C12 . . . . 0.3(3) ?
    C11 C12 C13 O3 . . . . 179.04(16) ?
    C11 C12 C13 C14 . . . . -0.5(3) ?
    O3 C13 C14 C15 . . . . -178.83(15) ?
    C12 C13 C14 C15 . . . . 0.8(3) ?
    C18 O4 C15 C14 . . . . 179.78(16) ?
    C18 O4 C15 C16 . . . . -1.1(3) ?
    C13 C14 C15 O4 . . . . 178.80(16) ?
    C13 C14 C15 C16 . . . . -0.3(3) ?
    C12 C11 C16 C15 . . . . 0.6(3) ?
    C10 C11 C16 C15 . . . . -178.75(16) ?
    O4 C15 C16 C11 . . . . -179.43(16) ?
    C14 C15 C16 C11 . . . . -0.4(3) ?
