# Supplementary material for: trans-1,2-Bis(3,5-dimethoxy­phen­yl)ethene
Source: Acta Crystallogr Sect E Struct Rep Online. 2009 Aug 15;65(Pt 9):o2150. doi: 10.1107/S160053680903116X (PMC2969882; doi:10.1107/S160053680903116X)
Supplement: Supplementary file 2 [file e-65-o2150-Isup2.hkl]

# 
# h,k,l, Fc-squared, Fo-squared, sigma(Fo-squared) and status flag 
# 
data_I
_shelx_title ' stri28e 100K  .42 .18 .18 needle P21/c' 
_shelx_refln_list_code          4 
_shelx_F_calc_maximum      154.06 
_exptl_crystal_F_000       640.00 
_reflns_d_resolution_high  0.7828 
 
loop_ 
 _symmetry_equiv_pos_as_xyz 
 'x, y, z' 
 '-x, y+1/2, -z+1/2' 
 '-x, -y, -z' 
 'x, -y-1/2, z-1/2' 
 
_cell_length_a     7.1954 
_cell_length_b     9.4203 
_cell_length_c    22.6762 
_cell_angle_alpha  90.000 
_cell_angle_beta   93.783 
_cell_angle_gamma  90.000 
 
_shelx_F_squared_multiplier     1.000 
 
loop_ 
 _refln_index_h 
 _refln_index_k 
 _refln_index_l 
 _refln_F_squared_calc 
 _refln_F_squared_meas 
 _refln_F_squared_sigma 
 _refln_observed_status 
   1   0   0      294.63      267.85     16.17 o 
   2   0   0      114.00      143.37      3.91 o 
   3   0   0      346.19      354.90      8.60 o 
   4   0   0     7854.26     7852.72    207.13 o 
   5   0   0      572.96      589.05     25.38 o 
   6   0   0      715.31      712.26     24.77 o 
   7   0   0        6.89        6.14      6.75 o 
   8   0   0        0.26       -1.23      9.82 o 
   9   0   0       26.53       26.61     15.96 o 
   1   1   0     8929.32     8025.80    250.32 o 
   2   1   0      373.22      352.66      6.44 o 
   3   1   0     4137.54     4079.23     85.07 o 
   4   1   0       73.89       69.04      2.16 o 
   5   1   0        6.72        6.35      1.34 o 
   6   1   0        7.75       -0.35      4.15 o 
   7   1   0        6.53        3.88      8.60 o 
   8   1   0        0.00        4.11      6.22 o 
   9   1   0        1.32      -13.13     13.13 o 
   0   2   0     6835.56     6413.01    188.58 o 
   1   2   0      129.22      133.01      3.15 o 
   2   2   0       64.23       64.74      1.87 o 
   3   2   0       62.77       59.06      1.95 o 
   4   2   0       36.23       35.17      3.53 o 
   5   2   0       27.33       26.75      1.65 o 
   6   2   0      183.72      176.61      5.59 o 
   7   2   0        0.15        3.72      4.54 o 
   8   2   0       37.61       31.60      6.73 o 
   9   2   0        1.94      -16.17     17.40 o 
   1   3   0       65.28       64.39      3.31 o 
   2   3   0       42.38       38.91      2.41 o 
   3   3   0       38.97       51.27      2.01 o 
   4   3   0        5.95        4.65      4.47 o 
   5   3   0       32.57       32.24      6.01 o 
   6   3   0        1.76        5.95      2.94 o 
   7   3   0        0.59       -5.23      5.23 o 
   8   3   0       37.00       34.97      6.58 o 
   0   4   0      427.88      532.93     17.98 o 
   1   4   0     1395.76     1571.31     29.12 o 
   2   4   0      476.16      522.26     11.37 o 
   3   4   0      953.12      953.92     49.19 o 
   4   4   0        9.49        6.14      2.22 o 
   5   4   0        2.70        1.82      2.14 o 
   6   4   0        1.88       -1.23      3.16 o 
   7   4   0        5.47        9.18      6.05 o 
   8   4   0       26.24       23.08     10.03 o 
   1   5   0       55.47       54.37      1.97 o 
   2   5   0     3758.99     4332.38     73.59 o 
   3   5   0      214.31      205.96      5.14 o 
   4   5   0      254.39      245.61     10.95 o 
   5   5   0        9.76        6.72      5.70 o 
   6   5   0        6.77        6.71      3.24 o 
   7   5   0       17.07       14.75      7.72 o 
   8   5   0       12.39        7.78     13.92 o 
   0   6   0       93.83      108.07      5.73 o 
   1   6   0      136.79      152.11      4.58 o 
   2   6   0      243.03      244.96      6.53 o 
   3   6   0        3.88        3.08      2.03 o 
   4   6   0      195.37      201.65      6.70 o 
   5   6   0       44.85       45.14      5.01 o 
   6   6   0        3.27        1.84      6.96 o 
   7   6   0       13.71       32.54     12.89 o 
   1   7   0       12.04       13.35      2.42 o 
   2   7   0      146.91      157.68     19.85 o 
   3   7   0        6.38        5.71      2.84 o 
   4   7   0       81.94       80.42      6.15 o 
   5   7   0       11.14        9.84      7.47 o 
   6   7   0       21.58       20.25      9.93 o 
   7   7   0        1.71        9.62     13.71 o 
   0   8   0       22.55       15.96      4.50 o 
   1   8   0        1.03       -0.23      3.71 o 
   2   8   0      128.39      129.75      7.26 o 
   3   8   0       50.13       38.97      5.33 o 
   4   8   0       40.91       48.03     18.42 o 
   5   8   0        3.08        1.54      6.28 o 
   6   8   0       13.84       18.48     12.89 o 
   1   9   0       20.83       15.86      3.33 o 
   2   9   0      429.35      400.23     15.36 o 
   3   9   0       24.95       29.42      5.92 o 
   4   9   0       19.56       22.84      6.68 o 
   5   9   0       55.03       52.88     15.96 o 
   6   9   0        1.88       -3.68     12.89 o 
   0  10   0        0.63        0.61      5.53 o 
   1  10   0       85.67       66.68     11.36 o 
   2  10   0        7.24       -5.57      5.57 o 
   3  10   0       38.93       37.95      7.20 o 
   4  10   0       10.89        8.89     14.33 o 
   5  10   0       23.56       31.37     10.62 o 
   1  11   0        3.48        2.69      9.29 o 
   2  11   0      124.16      160.49     11.19 o 
   3  11   0        0.13       16.68     10.44 o 
   0  12   0       13.79        6.34     16.17 o 
  -9   1   1        6.12        5.39     14.02 o 
  -8   1   1       37.80       52.57      7.05 o 
  -7   1   1        2.10       -4.77      4.77 o 
  -6   1   1      112.40       95.12      5.54 o 
  -5   1   1      149.54      129.88      6.03 o 
  -4   1   1     2179.52     2034.45     47.28 o 
  -3   1   1      102.14      103.80      3.37 o 
  -2   1   1      247.98      235.19      4.87 o 
  -1   1   1       54.92       50.37      1.15 o 
   0   1   1      559.65      499.42     13.35 o 
   1   1   1      862.97      810.82     15.22 o 
   2   1   1     7724.23     7256.46    136.91 o 
   3   1   1       44.65       44.16      1.59 o 
   4   1   1      423.65      406.18      7.86 o 
   5   1   1       96.33       93.44      2.55 o 
   6   1   1       91.34       78.90      4.32 o 
   7   1   1       15.98       21.41      5.25 o 
   8   1   1        8.34       12.70      6.03 o 
   9   1   1        1.42       11.27     12.73 o 
  -9   2   1        0.62      -15.76     16.58 o 
  -8   2   1        7.58        8.06     20.57 o 
  -7   2   1        9.60        5.06      5.73 o 
  -6   2   1       37.42       33.07      2.52 o 
  -5   2   1        0.67        3.70      1.64 o 
  -4   2   1      249.43      228.05      4.88 o 
  -3   2   1      125.69      124.62      2.82 o 
  -2   2   1        7.89        7.65      1.51 o 
  -1   2   1     2256.26     2232.41     64.20 o 
   0   2   1     1909.20     1806.12     33.52 o 
   1   2   1        2.20        3.99      1.18 o 
   2   2   1      459.45      442.50      7.76 o 
   3   2   1      837.40      836.28     13.78 o 
   4   2   1       43.53       35.30      1.96 o 
   5   2   1      103.88      103.30      3.75 o 
   6   2   1       37.24       37.97      3.11 o 
   7   2   1       13.92        8.46      5.65 o 
   8   2   1        5.10       13.10      6.55 o 
   9   2   1        4.65       -2.70     10.84 o 
  -8   3   1       39.22       30.93      6.35 o 
  -7   3   1       22.48       17.48      5.33 o 
  -6   3   1        1.45        0.20      3.07 o 
  -5   3   1      112.29       95.85      3.41 o 
  -4   3   1        1.87       -0.02      1.60 o 
  -3   3   1       12.96       14.55      1.65 o 
  -2   3   1        7.41        8.28      1.74 o 
  -1   3   1       56.59       57.46      2.60 o 
   0   3   1        0.10        0.79      1.44 o 
   1   3   1        0.91        0.36      1.10 o 
   2   3   1       54.61       50.78      3.75 o 
   3   3   1       38.19       34.03      1.95 o 
   4   3   1        2.70        1.02      1.77 o 
   5   3   1       15.71       12.92      2.85 o 
   6   3   1        0.62       -0.52      2.54 o 
   7   3   1       30.21       16.73      9.21 o 
   8   3   1        1.92        7.27      6.51 o 
  -8   4   1       21.56       19.13      8.02 o 
  -7   4   1        3.37       12.57     12.18 o 
  -6   4   1        2.03        2.30      2.87 o 
  -5   4   1      125.23      117.33      3.94 o 
  -4   4   1       35.78       31.61      2.20 o 
  -3   4   1      360.48      390.50      8.90 o 
  -2   4   1        0.03        1.91      1.06 o 
  -1   4   1     2891.77     3265.90     53.42 o 
   0   4   1      642.21      753.76     14.93 o 
   1   4   1       27.01       30.35      2.69 o 
   2   4   1       62.31       63.11      2.68 o 
   3   4   1     1418.69     1574.57     39.42 o 
   4   4   1       26.56       27.81      2.29 o 
   5   4   1       59.08       55.94      7.11 o 
   6   4   1       70.31       56.16      4.94 o 
   7   4   1       57.99       41.01      9.17 o 
   8   4   1        2.79        1.54      8.54 o 
  -8   5   1       25.14       18.22     14.74 o 
  -7   5   1       39.15       27.86      7.51 o 
  -6   5   1        8.41        9.49      3.68 o 
  -5   5   1       27.95       27.62      4.44 o 
  -4   5   1       34.48       35.45      2.41 o 
  -3   5   1       67.96       70.03      2.47 o 
  -2   5   1       67.01       61.39      2.46 o 
  -1   5   1       42.04       41.40      3.15 o 
   0   5   1     1774.78     2052.02     42.04 o 
   1   5   1       76.16       78.22      2.71 o 
   2   5   1      950.19     1031.08     20.43 o 
   3   5   1        1.75        3.33      2.40 o 
   4   5   1       18.84       19.22      4.34 o 
   5   5   1        7.89        3.41      3.16 o 
   6   5   1       11.81        6.02      3.64 o 
   7   5   1        9.35       17.49      8.94 o 
   8   5   1        0.24       19.03     12.28 o 
  -7   6   1       82.28      129.97     16.58 o 
  -6   6   1      144.74      152.72     22.31 o 
  -5   6   1      153.42      160.00     16.99 o 
  -4   6   1       51.65       46.82      3.53 o 
  -3   6   1       34.47       37.04      3.46 o 
  -2   6   1      121.35      118.49      4.90 o 
  -1   6   1      203.86      219.76      6.80 o 
   0   6   1      566.42      598.73     13.71 o 
   1   6   1       11.97       13.53      1.79 o 
   2   6   1       70.64       63.74      3.46 o 
   3   6   1      154.38      142.30      4.52 o 
   4   6   1       17.82       13.35      2.80 o 
   5   6   1        1.10        7.80      5.94 o 
   6   6   1       45.22       53.48      6.09 o 
  -7   7   1       20.90       29.27     15.35 o 
  -6   7   1      173.80      201.02     33.77 o 
  -5   7   1       39.21       56.97      7.68 o 
  -4   7   1        4.64       17.55      4.71 o 
  -3   7   1       69.91       56.51      5.31 o 
  -2   7   1      136.42      130.36      8.60 o 
  -1   7   1        0.86        0.04      3.58 o 
   0   7   1        1.61        2.50      2.24 o 
   1   7   1      162.02      159.80      7.05 o 
   2   7   1       55.69       51.88      3.50 o 
   3   7   1        6.55        7.58      2.62 o 
   4   7   1       94.43       93.57      7.47 o 
   5   7   1       32.11       36.00      7.88 o 
   6   7   1       43.26       45.66      8.59 o 
   7   7   1        3.17      -11.26     11.87 o 
  -6   8   1       19.17       12.45      8.29 o 
  -5   8   1        0.05       -1.69      7.47 o 
  -4   8   1       32.00       34.26     11.15 o 
  -3   8   1      623.96      650.59     28.96 o 
  -2   8   1       57.54       50.69      5.36 o 
  -1   8   1       18.52       17.73      7.47 o 
   0   8   1       24.77       12.41      2.80 o 
   1   8   1       10.12       12.83      3.03 o 
   2   8   1       99.26       85.39      6.04 o 
   3   8   1        8.48       11.66      5.30 o 
   4   8   1        0.81        6.00      5.02 o 
   5   8   1      261.10      256.22     14.33 o 
   6   8   1       18.63       -7.37     10.64 o 
  -6   9   1        0.44       -4.09     12.28 o 
  -5   9   1        8.85        8.85      6.65 o 
  -4   9   1       33.11       26.32      6.58 o 
  -3   9   1      156.77      147.25      8.37 o 
  -2   9   1      247.67      227.81     10.57 o 
  -1   9   1        0.53        5.28      3.48 o 
   0   9   1       27.36       18.11      3.98 o 
   1   9   1      559.41      547.22     16.49 o 
   2   9   1       13.39        5.51      7.57 o 
   3   9   1       15.64       24.27      6.74 o 
   4   9   1      153.55      159.18     11.67 o 
   5   9   1       73.05       48.43      8.60 o 
   6   9   1       19.44       22.92     13.51 o 
  -5  10   1        0.02        5.23      9.41 o 
  -4  10   1       44.78       37.69     19.65 o 
  -3  10   1       10.51       22.53      8.75 o 
  -2  10   1        7.22       -5.30      5.30 o 
  -1  10   1       13.20        8.26      7.06 o 
   0  10   1        0.04       -0.43      5.01 o 
   1  10   1        0.03        1.16      9.52 o 
   2  10   1        4.52       10.10     11.77 o 
   3  10   1        5.73       12.90      8.39 o 
   4  10   1       26.64       18.99      7.26 o 
   5  10   1       12.27       12.30      8.79 o 
  -3  11   1        4.33        6.81      8.19 o 
  -2  11   1        0.00       -7.78      7.78 o 
  -1  11   1       12.60        4.80      8.51 o 
   0  11   1        5.47        8.44     20.47 o 
   1  11   1        1.75       16.72     10.03 o 
   2  11   1        0.04        6.99      7.16 o 
   3  11   1       14.23       18.57      8.06 o 
   0  12   1        0.91      -10.13     10.13 o 
  -9   0   2       28.07       19.85     19.65 o 
  -8   0   2       12.01       11.87      9.21 o 
  -7   0   2       51.93       40.73      7.78 o 
  -6   0   2       28.26       29.06      5.32 o 
  -5   0   2        0.03        1.84      3.68 o 
  -4   0   2     1512.53     1397.51     40.12 o 
  -3   0   2      741.64      711.65     21.29 o 
  -1   0   2      629.38      591.92      9.77 o 
   1   0   2        3.80        2.83      0.79 o 
   3   0   2      382.94      366.12     11.14 o 
   4   0   2      169.14      159.03      5.41 o 
   5   0   2       54.91       50.20      3.00 o 
   6   0   2     2679.79     2784.18     65.32 o 
   7   0   2      237.38      241.11     18.22 o 
   8   0   2      149.55      173.36     13.92 o 
   9   0   2        3.84       12.28     17.40 o 
  -9   1   2       75.30       63.28     11.50 o 
  -8   1   2       13.18       -2.58      6.20 o 
  -7   1   2        0.70        2.07      4.81 o 
  -6   1   2        0.79       -3.25      3.25 o 
  -5   1   2      138.17      130.19      4.92 o 
  -4   1   2       35.71       33.22      1.70 o 
  -3   1   2       16.45       17.18      1.59 o 
  -2   1   2       15.97       18.93      3.93 o 
  -1   1   2     8958.11     8113.77    184.45 o 
   0   1   2        1.41        7.10      2.25 o 
   1   1   2     7590.56     7016.95    138.11 o 
   2   1   2      307.38      338.09      6.36 o 
   3   1   2     4185.45     4212.05     85.84 o 
   4   1   2      173.44      162.60      5.05 o 
   5   1   2     1416.45     1457.19     27.79 o 
   6   1   2      116.04      107.12      3.42 o 
   7   1   2        0.13        0.45      5.93 o 
   8   1   2       16.81        5.81      6.32 o 
   9   1   2        0.00        9.27     14.02 o 
  -9   2   2       44.60       47.28     18.63 o 
  -8   2   2      226.00      207.03     10.31 o 
  -7   2   2       16.93       12.50      4.52 o 
  -6   2   2      124.89      105.64     17.91 o 
  -5   2   2       82.42       77.70      2.02 o 
  -4   2   2      170.97      165.45      4.18 o 
  -3   2   2       67.61       68.03      2.83 o 
  -2   2   2      148.67      134.28      2.62 o 
  -1   2   2       55.84       71.21      3.52 o 
   0   2   2       47.45       54.82      1.64 o 
   1   2   2      312.56      311.55      6.55 o 
   2   2   2     2349.35     2202.35     41.29 o 
   3   2   2       69.66       70.15      2.41 o 
   4   2   2        0.34        1.17      1.90 o 
   5   2   2        2.48        1.23      1.80 o 
   6   2   2        0.12        1.21      3.52 o 
   7   2   2        1.41       -2.48      6.64 o 
   8   2   2       72.54       70.50      7.82 o 
  -8   3   2        0.41       11.68      7.47 o 
  -7   3   2        0.28       -2.99      5.61 o 
  -6   3   2      126.58      106.36      3.97 o 
  -5   3   2       22.56       22.03      1.84 o 
  -4   3   2        1.31        2.01      2.57 o 
  -3   3   2        0.33       -0.34      1.62 o 
  -2   3   2       63.19       57.05      8.58 o 
  -1   3   2        7.37       10.68      2.57 o 
   0   3   2        1.95        1.10      0.93 o 
   1   3   2       46.36       51.46      1.65 o 
   2   3   2        0.31        0.92      1.89 o 
   3   3   2       23.92       17.06      3.04 o 
   4   3   2       42.68       48.89      4.02 o 
   5   3   2       89.92       95.81      4.32 o 
   6   3   2        6.65       -2.87      6.65 o 
   7   3   2       69.15       72.51      9.41 o 
   8   3   2        0.06       -5.63      9.72 o 
  -8   4   2       97.08       93.67      9.43 o 
  -7   4   2        4.26        9.41      5.57 o 
  -6   4   2       24.53       24.01      4.65 o 
  -5   4   2        0.21       -0.72      1.95 o 
  -4   4   2       38.74       35.68      1.93 o 
  -3   4   2       47.54       35.42      3.52 o 
  -2   4   2        0.00        1.11      1.54 o 
  -1   4   2     2249.39     2486.76     46.42 o 
   0   4   2       33.18       45.94      2.18 o 
   1   4   2     1214.76     1397.36     38.27 o 
   2   4   2      195.64      224.43      5.24 o 
   3   4   2      679.01      694.31     13.03 o 
   4   4   2      418.81      438.11     10.39 o 
   5   4   2      248.83      232.07      8.29 o 
   6   4   2       18.53       21.25      5.45 o 
   7   4   2        1.35       -4.22      6.85 o 
   8   4   2        0.39       13.56      9.29 o 
  -8   5   2      102.60      109.71     18.22 o 
  -7   5   2       60.47       68.56      9.91 o 
  -6   5   2       38.45       36.26      5.22 o 
  -5   5   2       70.40       61.87      3.18 o 
  -4   5   2       29.15       23.50      3.10 o 
  -3   5   2       29.00       31.34      2.53 o 
  -2   5   2      994.40     1093.80     21.04 o 
  -1   5   2      318.32      345.81      8.51 o 
   0   5   2     3493.33     4099.50     77.05 o 
   1   5   2        2.95        4.18      1.26 o 
   2   5   2      132.72      135.91      5.01 o 
   3   5   2       23.73       17.23      2.16 o 
   4   5   2     1560.71     1708.52     52.99 o 
   5   5   2       75.85       73.22      5.74 o 
   6   5   2       15.56       21.62      5.13 o 
   7   5   2       21.04       12.24      6.83 o 
   8   5   2       29.26       15.76     11.87 o 
  -7   6   2       63.04       63.45     14.94 o 
  -6   6   2       18.01       26.12      7.57 o 
  -5   6   2       30.58       28.96      5.02 o 
  -4   6   2        6.14        5.02      3.82 o 
  -3   6   2       85.64       80.16      5.32 o 
  -2   6   2      163.04      154.40      5.57 o 
  -1   6   2       26.14       25.47      2.13 o 
   0   6   2      346.76      361.11     10.62 o 
   1   6   2      291.49      328.80      9.43 o 
   2   6   2       40.97       37.95      3.98 o 
   3   6   2       65.26       66.98      8.65 o 
   4   6   2       71.12       75.05     10.03 o 
   5   6   2       16.38       22.30      5.36 o 
   6   6   2      114.49      110.15     10.75 o 
   7   6   2       13.55        9.65      7.84 o 
  -7   7   2      183.81      195.67     22.31 o 
  -6   7   2       97.45       89.85     24.46 o 
  -5   7   2        5.66        2.17      4.60 o 
  -4   7   2       25.95       35.97      4.83 o 
  -3   7   2      155.56      172.48      7.38 o 
  -2   7   2       95.26       83.32      6.65 o 
  -1   7   2        3.35       -0.99      4.40 o 
   0   7   2       62.29       58.10      3.20 o 
   1   7   2        5.79       11.50      2.84 o 
   2   7   2       12.78        8.86      3.04 o 
   3   7   2        0.00        5.60      2.88 o 
   4   7   2       46.81       43.00     11.36 o 
   5   7   2       12.93        7.49      5.01 o 
   6   7   2       19.26       14.93      7.28 o 
   7   7   2        0.03       -5.94     13.30 o 
  -6   8   2      241.04      293.07     48.20 o 
  -5   8   2      112.53      128.62     15.76 o 
  -4   8   2       23.60       18.68      5.36 o 
  -3   8   2       53.77       47.84      7.16 o 
  -2   8   2        5.31        7.48      4.05 o 
  -1   8   2       25.31       22.23      2.76 o 
   0   8   2      307.20      313.70      9.81 o 
   1   8   2        7.31        9.25      3.82 o 
   2   8   2       11.02        8.83      3.54 o 
   3   8   2       35.29       26.02      5.14 o 
   4   8   2       13.08       18.72      5.30 o 
   5   8   2       31.09       25.70      6.86 o 
   6   8   2       35.14       23.95      8.80 o 
  -6   9   2       36.22       47.69     16.37 o 
  -5   9   2        0.42       -6.44      6.44 o 
  -4   9   2       18.05       13.36      5.45 o 
  -3   9   2       37.14       35.59      8.39 o 
  -2   9   2       57.32       49.57      6.96 o 
  -1   9   2        5.38        2.68      2.90 o 
   0   9   2      459.62      416.05     13.39 o 
   1   9   2       19.11        3.56      3.03 o 
   2   9   2       11.42        5.94      5.13 o 
   3   9   2       11.53       14.23      5.94 o 
   4   9   2      232.91      231.87     18.32 o 
   5   9   2       29.71       21.04     11.05 o 
   6   9   2        9.23        5.27      8.95 o 
  -5  10   2        2.62       -0.36      7.38 o 
  -4  10   2        6.29        2.54      8.80 o 
  -3  10   2       55.62       49.17      7.28 o 
  -2  10   2        8.09       -1.29      5.94 o 
  -1  10   2       36.79       23.90      8.36 o 
   0  10   2       22.73       11.21      4.72 o 
   1  10   2      119.21      108.97      8.29 o 
   2  10   2        0.00        3.33      6.09 o 
   3  10   2       23.74       21.02      7.37 o 
   4  10   2        1.27        7.99     11.26 o 
   5  10   2       21.25       15.70     23.54 o 
  -3  11   2        4.99       10.91      9.99 o 
  -2  11   2        0.84       -2.29      8.71 o 
  -1  11   2        0.05       -9.33      9.33 o 
   0  11   2      132.83      169.03     16.14 o 
   1  11   2        3.25       -1.50      8.28 o 
   2  11   2        0.48        8.80     12.79 o 
   3  11   2        0.87        6.49      9.21 o 
   0  12   2        0.09        1.28     10.20 o 
  -9   1   3        0.08       12.76     11.80 o 
  -8   1   3      310.66      354.77     23.64 o 
  -7   1   3       29.60       38.14      5.06 o 
  -6   1   3       56.70       47.62      6.86 o 
  -5   1   3        1.12       -2.85      2.85 o 
  -4   1   3      868.86      872.93     33.14 o 
  -3   1   3      401.12      386.87      6.18 o 
  -2   1   3    15621.11    14444.34    449.78 o 
  -1   1   3      158.68      148.27      2.58 o 
   0   1   3       10.01       10.23      0.97 o 
   1   1   3        2.18        3.74      0.93 o 
   2   1   3     1452.60     1467.92     27.39 o 
   3   1   3      611.33      605.73     11.46 o 
   4   1   3     4979.80     4868.69     91.70 o 
   5   1   3        1.37       -1.27      1.81 o 
   6   1   3      355.10      321.69      9.54 o 
   7   1   3       54.04       45.65      7.82 o 
   8   1   3        8.97       -2.02      6.89 o 
   9   1   3        0.21       -3.85     14.11 o 
  -9   2   3        4.36       15.15     13.71 o 
  -8   2   3        0.89       -6.04      6.04 o 
  -7   2   3        1.66       -3.47      4.27 o 
  -6   2   3        4.27        0.22      3.44 o 
  -5   2   3       11.11        9.90      3.64 o 
  -4   2   3       97.42       88.10      2.25 o 
  -3   2   3        0.13        4.43      1.38 o 
  -2   2   3      890.02      821.75     12.96 o 
  -1   2   3      392.73      388.75      7.13 o 
   0   2   3      436.51      448.51      9.90 o 
   1   2   3     2130.55     2080.00     38.21 o 
   2   2   3      807.97      766.36     13.53 o 
   3   2   3      166.45      164.43      4.87 o 
   4   2   3        9.78       11.58      2.98 o 
   5   2   3      194.69      182.22      5.94 o 
   6   2   3       31.19       36.09      2.74 o 
   7   2   3       79.03       54.30     25.79 o 
   8   2   3        0.02       10.38      7.18 o 
  -8   3   3       16.46       11.71     16.48 o 
  -7   3   3       82.45       77.00      6.14 o 
  -6   3   3      148.12      133.75      7.26 o 
  -5   3   3       30.69       31.69      2.21 o 
  -4   3   3        4.03        3.58      1.47 o 
  -3   3   3      404.01      373.40      6.43 o 
  -2   3   3       40.01       30.66      1.62 o 
  -1   3   3        8.18        8.35      0.73 o 
   0   3   3        7.53        5.49      1.66 o 
   1   3   3        0.20        1.77      1.18 o 
   2   3   3        0.06        2.14      1.98 o 
   3   3   3       82.86       88.69      2.99 o 
   4   3   3       91.48       89.98      3.58 o 
   5   3   3       28.99       26.49      2.76 o 
   6   3   3       23.35       15.46      4.02 o 
   7   3   3        0.67       11.99     14.43 o 
   8   3   3        1.42       -2.25     13.71 o 
  -8   4   3        5.95       19.04      8.66 o 
  -7   4   3       23.84       19.58     14.02 o 
  -6   4   3        4.48        6.81      3.47 o 
  -5   4   3       71.70       63.49      2.65 o 
  -4   4   3        2.56        4.46      1.57 o 
  -3   4   3      117.87      106.51      6.11 o 
  -2   4   3        6.43        6.92      2.11 o 
  -1   4   3      998.78     1149.70     23.24 o 
   0   4   3      153.15      172.13      4.67 o 
   1   4   3     1744.42     1915.00     37.88 o 
   2   4   3      354.33      373.44      8.56 o 
   3   4   3       55.07       48.94      4.40 o 
   4   4   3        3.75        2.74      2.36 o 
   5   4   3      511.07      572.55     13.31 o 
   6   4   3       45.75       40.93      4.62 o 
   7   4   3        3.07        4.77      7.81 o 
   8   4   3       34.80        8.27     11.67 o 
  -7   5   3      182.18      206.54     13.31 o 
  -6   5   3       69.69       71.37      4.81 o 
  -5   5   3       85.03       77.52      3.32 o 
  -4   5   3       46.50       39.64      4.36 o 
  -3   5   3       88.36       86.67      3.25 o 
  -2   5   3       68.16       89.56      6.44 o 
  -1   5   3      445.23      471.80      9.48 o 
   0   5   3      253.11      246.23      6.03 o 
   1   5   3      104.25       94.94      4.53 o 
   2   5   3     1339.93     1453.92     34.00 o 
   3   5   3       10.91        8.20      2.71 o 
   4   5   3      281.26      280.28     17.48 o 
   5   5   3        0.75       -1.10      3.69 o 
   6   5   3       11.48        8.17      5.73 o 
   7   5   3        4.05        0.79      8.06 o 
  -7   6   3      147.29      189.12     20.88 o 
  -6   6   3       43.29       38.79     12.49 o 
  -5   6   3      264.03      264.60      9.57 o 
  -4   6   3      412.17      470.15     16.27 o 
  -3   6   3      285.20      307.20     13.51 o 
  -2   6   3        2.20       -1.80      2.88 o 
  -1   6   3      165.40      193.55      6.41 o 
   0   6   3      976.24     1096.77     30.26 o 
   1   6   3      122.44      134.53      4.61 o 
   2   6   3      510.18      521.99     26.36 o 
   3   6   3       21.10       24.31      3.80 o 
   4   6   3       14.39       14.84      3.69 o 
   5   6   3       71.45       77.78      8.39 o 
   6   6   3       68.23       75.69      6.73 o 
   7   6   3       16.28       13.93     11.77 o 
  -7   7   3      146.91      157.39     20.26 o 
  -6   7   3      243.50      262.55     31.21 o 
  -5   7   3       50.11       47.88      5.60 o 
  -4   7   3      587.88      645.03     31.52 o 
  -3   7   3      188.50      211.61      8.62 o 
  -2   7   3       18.07       12.18      5.12 o 
  -1   7   3       56.43       43.76      6.46 o 
   0   7   3       40.05       34.54      3.05 o 
   1   7   3        2.01       -2.55      5.24 o 
   2   7   3       45.57       41.47      3.56 o 
   3   7   3       45.25       35.33      4.27 o 
   4   7   3       45.59       54.03      6.96 o 
   5   7   3        7.06       12.71      5.34 o 
   6   7   3       23.26       37.06      6.76 o 
   7   7   3        6.73       19.03     14.74 o 
  -6   8   3       91.85       87.67     21.29 o 
  -5   8   3      200.71      237.82     35.92 o 
  -4   8   3       43.78       47.13      6.29 o 
  -3   8   3        0.98        0.20      4.48 o 
  -2   8   3       38.55       39.84      5.52 o 
  -1   8   3      920.04      967.36     26.41 o 
   0   8   3      163.84      145.85      6.49 o 
   1   8   3       10.21       13.33      2.69 o 
   2   8   3        0.19        5.04      3.83 o 
   3   8   3       37.85       48.17     16.17 o 
   4   8   3      132.11      133.63     10.64 o 
   5   8   3        0.39       -6.39      6.39 o 
   6   8   3        4.24        1.23      9.62 o 
  -6   9   3       40.75       55.67     16.58 o 
  -5   9   3       14.44       19.94      6.53 o 
  -4   9   3        3.46        3.16      5.90 o 
  -3   9   3        1.19        4.19      5.98 o 
  -2   9   3       33.69       33.89      5.33 o 
  -1   9   3      206.83      202.89      9.41 o 
   0   9   3      196.92      161.01      7.27 o 
   1   9   3       33.62       25.66      4.08 o 
   2   9   3       52.42       49.22     15.04 o 
   3   9   3      337.90      325.04     14.58 o 
   4   9   3       10.83        8.36      8.73 o 
   5   9   3       26.96       16.86     13.41 o 
  -5  10   3        0.05        0.74      8.70 o 
  -4  10   3        4.02        2.90      6.73 o 
  -3  10   3        1.06       13.82      9.79 o 
  -2  10   3       24.51       27.56      8.25 o 
  -1  10   3       10.20        4.67      4.87 o 
   0  10   3        0.43       10.48      5.16 o 
   1  10   3       14.40       10.97      7.78 o 
   2  10   3       18.62       22.98      8.49 o 
   3  10   3        0.01       -6.78      6.78 o 
   4  10   3        3.28       13.17      7.47 o 
  -3  11   3       13.86        7.66     13.41 o 
  -2  11   3       54.80       52.79      7.67 o 
  -1  11   3       16.40        5.13      8.94 o 
   0  11   3        0.02        2.20      8.92 o 
   1  11   3        3.83      -13.10     13.10 o 
   2  11   3       14.54       31.70     13.00 o 
   3  11   3        0.02        9.10     10.64 o 
  -9   0   4       17.85      -15.96     15.96 o 
  -8   0   4      126.90      121.37     10.64 o 
  -7   0   4       37.35       36.84      7.78 o 
  -6   0   4       72.29       62.83      6.55 o 
  -5   0   4      111.82      112.57      6.75 o 
  -4   0   4      112.93       99.27      5.12 o 
  -3   0   4       15.17       17.30      0.87 o 
  -2   0   4     1101.73      969.07     17.81 o 
  -1   0   4       66.40       72.46      1.74 o 
   0   0   4     8622.73     8142.51    354.19 o 
   1   0   4      475.79      492.34     14.47 o 
   2   0   4      643.21      615.05     18.53 o 
   3   0   4       22.74       22.21      3.27 o 
   5   0   4      108.07      106.23      5.41 o 
   6   0   4      204.43      167.46      6.58 o 
   7   0   4        8.72       14.12     11.05 o 
   8   0   4      713.69      742.35     39.50 o 
   9   0   4       92.32      111.34     22.10 o 
  -9   1   4       20.17        0.46     10.08 o 
  -8   1   4        2.41        7.09     14.84 o 
  -7   1   4      244.21      237.53     10.23 o 
  -6   1   4        8.36       10.54      3.54 o 
  -5   1   4        0.00        3.59      3.48 o 
  -4   1   4        3.47        0.95      1.62 o 
  -3   1   4      890.36      850.91     13.15 o 
  -2   1   4      704.08      647.84      8.79 o 
  -1   1   4        4.73       11.94      1.12 o 
   0   1   4        2.43        5.32      0.65 o 
   1   1   4     5788.58     5548.38    120.00 o 
   2   1   4      420.52      410.85      9.54 o 
   3   1   4     2958.70     3076.23     56.94 o 
   4   1   4      225.71      234.05      5.43 o 
   5   1   4     1178.87     1202.99     25.68 o 
   6   1   4       33.94       31.78      2.68 o 
   7   1   4      475.79      424.06     18.52 o 
   8   1   4       83.39       63.97     13.71 o 
  -9   2   4        3.03       -1.02     17.60 o 
  -8   2   4        3.66       -1.46     11.97 o 
  -7   2   4      177.72      159.88      7.46 o 
  -6   2   4     1033.27     1014.97     26.32 o 
  -5   2   4      111.96      111.38      3.27 o 
  -4   2   4      514.83      506.17      9.21 o 
  -3   2   4      629.23      620.71     12.48 o 
  -2   2   4       66.22       68.52      1.78 o 
  -1   2   4        0.46        9.30      5.97 o 
   0   2   4        1.75        7.36      2.33 o 
   1   2   4      246.75      255.72      8.21 o 
   2   2   4        4.63        5.69      1.73 o 
   3   2   4       21.13       16.28      1.77 o 
   4   2   4      140.30      135.84      4.16 o 
   5   2   4       44.02       39.76      2.89 o 
   6   2   4       22.55        9.51      3.04 o 
   7   2   4        0.45       23.33     13.71 o 
   8   2   4       16.12       13.21     10.75 o 
  -8   3   4      197.78      201.13     12.68 o 
  -7   3   4        8.54        7.68      4.80 o 
  -6   3   4       22.60       19.32      3.89 o 
  -5   3   4        0.55        4.49      1.83 o 
  -4   3   4      515.55      523.07      9.50 o 
  -3   3   4       37.82       36.15      1.59 o 
  -2   3   4       88.10       81.44      2.62 o 
  -1   3   4       81.02       88.63      2.92 o 
   0   3   4      188.86      203.60      5.20 o 
   1   3   4        8.33        5.97      1.42 o 
   2   3   4       28.57       27.73      1.50 o 
   3   3   4      366.77      378.92      8.40 o 
   4   3   4        2.57        7.86      2.15 o 
   5   3   4       41.00       38.70      3.60 o 
   6   3   4        4.87        5.79      3.61 o 
   7   3   4       64.98       57.07     12.89 o 
   8   3   4        0.76       -7.78     13.71 o 
  -8   4   4        5.40       -6.34      9.01 o 
  -7   4   4       42.63       31.98      7.47 o 
  -6   4   4      151.88      156.93      8.84 o 
  -5   4   4        4.63        7.65      2.59 o 
  -4   4   4        3.56        4.45      1.94 o 
  -3   4   4       11.80       12.50      1.79 o 
  -2   4   4      326.42      338.16      7.15 o 
  -1   4   4       34.85       46.20      1.65 o 
   0   4   4       11.23        6.89      1.30 o 
   1   4   4     1867.89     2033.02     42.36 o 
   2   4   4        2.75        3.51      2.56 o 
   3   4   4      363.42      400.35      9.93 o 
   4   4   4       82.20       75.25      4.55 o 
   5   4   4      248.46      244.08      7.58 o 
   6   4   4      188.57      202.41      8.60 o 
   7   4   4       75.17       68.44     15.45 o 
   8   4   4        8.92       21.01     21.08 o 
  -8   5   4       14.36        8.39     14.53 o 
  -7   5   4       11.19       34.92      9.29 o 
  -6   5   4      235.73      255.68     10.18 o 
  -5   5   4       11.21       16.02      2.96 o 
  -4   5   4       30.06       27.92      3.32 o 
  -3   5   4      135.45      146.34      4.81 o 
  -2   5   4      302.21      286.23      9.53 o 
  -1   5   4      485.31      534.88     11.25 o 
   0   5   4      945.40     1003.30     23.61 o 
   1   5   4      119.83      126.42      3.94 o 
   2   5   4      909.74     1001.55     24.98 o 
   3   5   4       12.18        7.72      2.76 o 
   4   5   4      108.55      102.50      3.97 o 
   5   5   4        5.60        5.56      3.75 o 
   6   5   4      431.55      469.25     15.96 o 
   7   5   4       15.36       10.64      7.96 o 
  -7   6   4       43.16       52.81     13.51 o 
  -6   6   4      154.39      140.24     16.78 o 
  -5   6   4      271.21      302.39     20.26 o 
  -4   6   4       37.44       29.63      4.87 o 
  -3   6   4       22.01       25.60      3.93 o 
  -2   6   4        7.73       12.30      3.02 o 
  -1   6   4       73.62       95.19      3.51 o 
   0   6   4       26.17       26.59      3.85 o 
   1   6   4       12.34        9.02      1.87 o 
   2   6   4      233.04      227.86     11.32 o 
   3   6   4      211.02      200.15      6.14 o 
   4   6   4        0.04       -1.24      5.16 o 
   5   6   4       17.18       29.00      5.80 o 
   6   6   4        9.90        7.79      6.10 o 
   7   6   4       12.28       -8.60     10.23 o 
  -7   7   4       26.78       32.95     14.33 o 
  -6   7   4        4.74       15.47      7.76 o 
  -5   7   4      746.69      858.99     27.30 o 
  -4   7   4      450.99      451.19     14.93 o 
  -3   7   4       17.15       22.80      4.27 o 
  -2   7   4       20.95       19.15      3.97 o 
  -1   7   4      727.88      817.07     25.42 o 
   0   7   4        2.03        0.76      2.41 o 
   1   7   4       49.48       44.69      2.93 o 
   2   7   4        0.24        1.50      2.48 o 
   3   7   4        1.75       -0.74      3.07 o 
   4   7   4       12.61        4.91      6.55 o 
   5   7   4        5.43        0.61      5.94 o 
   6   7   4        1.25       11.90      7.62 o 
   7   7   4        5.47       17.81     14.94 o 
  -6   8   4       25.48       29.40      8.89 o 
  -5   8   4      153.41      153.50     18.83 o 
  -4   8   4      541.19      670.09     29.27 o 
  -3   8   4       79.36       93.33      7.47 o 
  -2   8   4      114.39      103.50      6.83 o 
  -1   8   4      162.54      157.20      6.49 o 
   0   8   4        9.24        8.64      2.82 o 
   1   8   4        0.12       -2.37      2.37 o 
   2   8   4      272.26      250.02     25.79 o 
   3   8   4        7.54       10.44      6.14 o 
   4   8   4        0.11        1.02      6.14 o 
   5   8   4       73.48       67.70      7.57 o 
   6   8   4        0.08       -7.23      7.23 o 
  -6   9   4        4.43       12.49     12.69 o 
  -5   9   4       15.82        7.22     12.38 o 
  -4   9   4       65.77       73.16     10.44 o 
  -3   9   4        0.21        1.73      5.34 o 
  -2   9   4       54.24       48.23      5.41 o 
  -1   9   4        5.49        1.64     10.64 o 
   0   9   4       99.57       85.83      6.86 o 
   1   9   4        3.88        0.05      3.23 o 
   2   9   4      281.83      235.90     11.30 o 
   3   9   4       11.83        6.92     16.68 o 
   4   9   4       14.52       32.08      7.08 o 
   5   9   4        2.18        1.27      6.35 o 
  -5  10   4        5.04       12.26      7.65 o 
  -4  10   4        1.12        0.01      7.67 o 
  -3  10   4        4.29        2.71      5.63 o 
  -2  10   4        1.81       18.19      5.87 o 
  -1  10   4       79.88       61.96      7.19 o 
   0  10   4       10.13       10.05      6.34 o 
   1  10   4       11.39       -1.49      5.61 o 
   2  10   4       35.11       11.41      7.88 o 
   3  10   4       80.50       73.94      9.12 o 
   4  10   4        1.05        4.01      8.51 o 
  -3  11   4        1.53        0.57      6.81 o 
  -2  11   4       33.71       38.65      9.31 o 
  -1  11   4       11.42       15.84      6.35 o 
   0  11   4        7.39        5.80     20.67 o 
   1  11   4        0.53       -6.04     14.63 o 
   2  11   4       66.34       60.17     10.11 o 
   3  11   4        0.35        2.71      8.33 o 
  -9   1   5        0.33        9.24     11.45 o 
  -8   1   5        2.02       -0.03      7.37 o 
  -7   1   5        0.69        4.93      5.83 o 
  -6   1   5      755.84      817.73     21.85 o 
  -5   1   5      155.72      163.33     15.96 o 
  -4   1   5        0.18        3.37      2.63 o 
  -3   1   5       87.29       85.39      1.84 o 
  -2   1   5     2368.64     2279.76     30.08 o 
  -1   1   5       22.93       33.56      1.03 o 
   0   1   5    23735.20    22252.53   1369.88 o 
   1   1   5      104.12       92.04      3.15 o 
   2   1   5       18.37       17.18      1.63 o 
   3   1   5        9.91        7.89      2.04 o 
   4   1   5      983.51     1017.81     20.72 o 
   5   1   5      267.45      255.85      6.69 o 
   6   1   5     1987.50     1997.64     52.58 o 
   7   1   5        0.17        2.43      6.94 o 
   8   1   5      230.03      203.36     15.04 o 
  -9   2   5        0.97        7.98     13.71 o 
  -8   2   5        1.41       -1.37      5.64 o 
  -7   2   5        0.95        4.19      4.60 o 
  -6   2   5        5.22        4.94      3.88 o 
  -5   2   5       37.88       27.02      2.36 o 
  -4   2   5        0.00        1.34      1.13 o 
  -3   2   5        4.07        5.06      1.11 o 
  -2   2   5       34.16       29.84      1.22 o 
  -1   2   5        0.25        1.56      0.78 o 
   0   2   5      834.65      801.40     15.39 o 
   1   2   5       26.44       27.88      1.31 o 
   2   2   5      266.16      274.11      5.78 o 
   3   2   5      370.26      382.63      8.17 o 
   4   2   5       43.41       37.64      2.61 o 
   5   2   5      157.09      153.66      5.75 o 
   6   2   5        7.31        8.45      5.63 o 
   7   2   5       48.99       68.16     15.96 o 
   8   2   5        7.64       11.05     10.23 o 
  -8   3   5        0.27       11.44     10.64 o 
  -7   3   5       56.94       56.66      5.80 o 
  -6   3   5        1.03        0.93      3.44 o 
  -5   3   5      313.54      290.72      5.88 o 
  -4   3   5      475.86      503.77      8.83 o 
  -3   3   5        0.14        1.66      2.03 o 
  -2   3   5       84.18       95.02      2.69 o 
  -1   3   5      796.18      822.34     17.96 o 
   0   3   5       23.86       14.37      1.40 o 
   1   3   5       21.58       18.78      1.33 o 
   2   3   5       90.26       89.46      2.51 o 
   3   3   5       73.63       77.92      3.12 o 
   4   3   5        1.16        1.31      2.36 o 
   5   3   5       25.60       26.85      3.21 o 
   6   3   5       39.83       42.78      6.55 o 
   7   3   5       15.68       20.67     14.74 o 
   8   3   5       33.57       19.74     15.04 o 
  -8   4   5       13.05       16.99      9.62 o 
  -7   4   5       33.50       15.29      6.53 o 
  -6   4   5       57.07       54.23      3.95 o 
  -5   4   5       45.15       44.27      5.22 o 
  -4   4   5        8.09        7.97      1.56 o 
  -3   4   5      342.32      346.36      8.86 o 
  -2   4   5        1.72       -0.72      1.39 o 
  -1   4   5       13.77        6.79      1.55 o 
   0   4   5      364.02      399.44     12.14 o 
   1   4   5      654.48      693.38     13.46 o 
   2   4   5      131.64      124.81      3.98 o 
   3   4   5      347.77      376.37      8.35 o 
   4   4   5      116.45      106.17      4.44 o 
   5   4   5       37.91       48.33      4.23 o 
   6   4   5       14.39        6.38      6.96 o 
   7   4   5      158.13      153.71     15.96 o 
   8   4   5       21.95       34.23     10.37 o 
  -8   5   5      150.90      148.80     21.70 o 
  -7   5   5        0.93       10.44     10.03 o 
  -6   5   5        0.02       -2.32      4.58 o 
  -5   5   5      519.38      508.26     17.31 o 
  -4   5   5      133.06      144.88      5.21 o 
  -3   5   5      207.56      212.98      7.37 o 
  -2   5   5       33.13       29.98      3.16 o 
  -1   5   5      174.99      184.79      5.07 o 
   0   5   5       39.36       58.81      2.58 o 
   1   5   5      686.94      715.04     15.75 o 
   2   5   5      227.41      207.20      9.78 o 
   3   5   5       60.34       47.46      5.01 o 
   4   5   5      539.65      554.57     19.24 o 
   5   5   5        2.72        6.69      4.15 o 
   6   5   5       72.73       64.07     11.77 o 
   7   5   5        3.25       -3.57      7.38 o 
  -7   6   5      505.81      563.88     42.98 o 
  -6   6   5       25.25       23.92      7.47 o 
  -5   6   5      131.59      139.73     14.33 o 
  -4   6   5      149.51      140.09     13.00 o 
  -3   6   5      562.95      605.08     18.72 o 
  -2   6   5      567.81      608.48     18.77 o 
  -1   6   5      187.53      178.62      5.07 o 
   0   6   5       77.88       81.10      3.62 o 
   1   6   5       41.57       40.49      2.55 o 
   2   6   5     1182.33     1235.37     28.44 o 
   3   6   5       36.62       34.68      8.32 o 
   4   6   5      173.35      157.17     11.14 o 
   5   6   5        5.64        6.14      5.26 o 
   6   6   5       44.54       34.62      5.26 o 
   7   6   5       29.20        7.57     12.89 o 
  -7   7   5        3.13       14.94     14.33 o 
  -6   7   5       39.99       49.76     12.38 o 
  -5   7   5      398.37      464.61     17.10 o 
  -4   7   5      335.48      321.36     11.85 o 
  -3   7   5       62.35       56.01      5.26 o 
  -2   7   5     1351.29     1433.23     39.29 o 
  -1   7   5      423.43      433.29     14.47 o 
   0   7   5       40.24       38.50      3.08 o 
   1   7   5       11.10        6.77      3.57 o 
   2   7   5       12.06        8.00      3.12 o 
   3   7   5       14.02       16.04      3.46 o 
   4   7   5       83.54       95.31      8.60 o 
   5   7   5        3.20       -5.94      5.94 o 
   6   7   5        6.99       13.51      7.37 o 
   7   7   5        0.87       14.53     15.56 o 
  -6   8   5      108.98      116.15     11.83 o 
  -5   8   5        4.93        4.20      6.53 o 
  -4   8   5      138.24      147.60      8.45 o 
  -3   8   5      221.80      249.96     15.66 o 
  -2   8   5      118.70      140.36      7.91 o 
  -1   8   5       37.61       31.77      3.09 o 
   0   8   5       13.84        1.54      2.97 o 
   1   8   5      607.19      596.86     17.18 o 
   2   8   5      167.90      151.20     18.51 o 
   3   8   5        1.27       11.05      6.55 o 
   4   8   5        7.59        7.78      7.16 o 
   5   8   5       31.97       30.70     11.87 o 
   6   8   5       78.61       65.36     11.15 o 
  -5   9   5       38.30       23.59     12.08 o 
  -4   9   5       24.31       21.87      7.06 o 
  -3   9   5       18.24       20.33      6.55 o 
  -2   9   5       43.53       42.12      6.10 o 
  -1   9   5        1.26        3.76      4.08 o 
   0   9   5       10.13        7.78      5.53 o 
   1   9   5      135.33      115.67     12.79 o 
   2   9   5       99.54       80.85      8.80 o 
   3   9   5       53.64       60.17      9.21 o 
   4   9   5       64.31       64.47      8.80 o 
   5   9   5      141.53      137.76     11.06 o 
  -4  10   5        8.33        6.09      6.34 o 
  -3  10   5        1.19        5.58      9.01 o 
  -2  10   5        7.22       11.75      5.61 o 
  -1  10   5        0.98       -5.42      5.42 o 
   0  10   5        0.05        4.65      7.78 o 
   1  10   5        7.71       -5.92      6.10 o 
   2  10   5        0.02       10.22      9.52 o 
   3  10   5       17.05       10.32     10.34 o 
   4  10   5       44.24       35.45      8.99 o 
  -3  11   5       32.35       38.64      8.00 o 
  -2  11   5        1.27        5.04      9.62 o 
  -1  11   5        4.74       11.93      6.62 o 
   0  11   5       50.57       60.76      9.49 o 
   1  11   5       34.98       56.13     10.35 o 
   2  11   5        0.54       -0.89      8.48 o 
   3  11   5        0.03        7.60     10.69 o 
  -9   0   6        1.36        5.94     17.60 o 
  -8   0   6       20.13       18.63      8.19 o 
  -7   0   6       48.94       50.96      7.57 o 
  -6   0   6       45.80       54.44      6.55 o 
  -5   0   6       15.36        7.37      3.68 o 
  -4   0   6     1099.64      994.79     40.63 o 
  -3   0   6       88.86       87.69      3.07 o 
  -2   0   6      313.36      297.22      5.33 o 
  -1   0   6       16.52       10.17      1.05 o 
   0   0   6      209.88      225.75      7.77 o 
   1   0   6        1.50        5.89      1.92 o 
   2   0   6      175.56      217.24     27.53 o 
   3   0   6      351.38      390.11     14.53 o 
   4   0   6      724.71      707.20     21.87 o 
   5   0   6        9.82        7.88      3.32 o 
   6   0   6     3985.43     4029.41    138.36 o 
   7   0   6       26.23       18.83     13.92 o 
   8   0   6      133.93      109.09     16.99 o 
  -9   1   6       10.33       28.36     21.08 o 
  -8   1   6       32.46       40.70      6.85 o 
  -7   1   6       41.31       30.56     10.13 o 
  -6   1   6       42.68       31.65      4.20 o 
  -5   1   6      679.67      702.06     16.68 o 
  -4   1   6       17.22       15.15      1.42 o 
  -3   1   6        3.89        5.78      0.87 o 
  -2   1   6      150.82      134.70      3.55 o 
  -1   1   6     1687.55     1634.54     25.97 o 
   0   1   6     1736.88     1635.68     38.86 o 
   1   1   6       63.69       52.99      4.25 o 
   2   1   6       17.53       20.71      2.23 o 
   3   1   6     1015.41     1011.92     21.74 o 
   4   1   6      329.26      305.11      7.30 o 
   5   1   6      643.26      654.15     14.21 o 
   6   1   6       74.13       74.31      4.45 o 
   7   1   6      413.09      381.81     16.84 o 
   8   1   6        3.86        0.05     10.22 o 
  -8   2   6       91.75       72.20      7.28 o 
  -7   2   6       13.76       15.04      5.63 o 
  -6   2   6        0.01       -3.32      3.32 o 
  -5   2   6      596.69      596.93     15.70 o 
  -4   2   6     3623.28     3642.63     55.26 o 
  -3   2   6      165.07      164.58      3.07 o 
  -2   2   6     1481.65     1498.74     24.18 o 
  -1   2   6     1385.88     1407.70     24.77 o 
   0   2   6     1404.25     1371.85     30.37 o 
   1   2   6       68.40       68.48      2.89 o 
   2   2   6      152.19      146.99      5.41 o 
   3   2   6      270.12      264.43      9.51 o 
   4   2   6        1.23        0.21      2.54 o 
   5   2   6        0.79        2.34      4.96 o 
   6   2   6        7.25        7.00      7.98 o 
   7   2   6       24.60       15.56     13.51 o 
   8   2   6       42.49       17.84     15.15 o 
  -8   3   6        2.65        4.00     11.46 o 
  -7   3   6       52.06       56.71      5.70 o 
  -6   3   6      589.21      621.85     21.46 o 
  -5   3   6       20.22       18.52      2.63 o 
  -4   3   6      145.35      143.28      4.05 o 
  -3   3   6       28.18       27.91      1.57 o 
  -2   3   6     2197.87     2276.34     36.11 o 
  -1   3   6       70.04       88.71      2.63 o 
   0   3   6      271.70      242.26      6.55 o 
   1   3   6      262.34      263.44      6.32 o 
   2   3   6        1.88        3.10      1.37 o 
   3   3   6        3.14        1.16      2.50 o 
   4   3   6       34.38       33.63      2.72 o 
   5   3   6      195.07      192.51      6.28 o 
   6   3   6        8.23        3.03      5.12 o 
   7   3   6       24.99       23.54     14.12 o 
   8   3   6        0.27      -13.61     13.61 o 
  -8   4   6       10.94       14.12      8.80 o 
  -7   4   6        0.90        1.56      6.03 o 
  -6   4   6        5.52        1.45      2.76 o 
  -5   4   6       16.69       18.37      2.12 o 
  -4   4   6      159.66      173.78      5.50 o 
  -3   4   6       47.47       43.92      3.88 o 
  -2   4   6        3.72        3.58      1.74 o 
  -1   4   6       68.95       66.08      2.79 o 
   0   4   6      347.06      372.46      9.72 o 
   1   4   6        0.41        2.83      1.39 o 
   2   4   6        5.90        3.31      2.15 o 
   3   4   6      603.61      630.01     17.36 o 
   4   4   6        0.96        0.48      5.01 o 
   5   4   6      135.69      138.89     10.13 o 
   6   4   6       61.77       54.24      6.49 o 
   7   4   6       75.71       73.07     12.08 o 
   8   4   6       62.55       35.96     10.23 o 
  -8   5   6       13.15       13.51     16.99 o 
  -7   5   6      190.48      211.43     13.51 o 
  -6   5   6       29.90       19.52      5.33 o 
  -5   5   6       25.66       24.47      3.44 o 
  -4   5   6      223.04      229.54      6.66 o 
  -3   5   6       74.68       86.33      6.84 o 
  -2   5   6        1.50       -0.17      3.42 o 
  -1   5   6       71.64       77.38      5.88 o 
   0   5   6      517.07      487.68     15.74 o 
   1   5   6      781.37      822.73     18.50 o 
   2   5   6       40.27       30.16      2.80 o 
   3   5   6       11.35        8.17      3.01 o 
   4   5   6      104.81       98.81      4.74 o 
   5   5   6       23.89       20.14      4.57 o 
   6   5   6       63.11       67.60     16.27 o 
   7   5   6        0.76       15.99      9.00 o 
  -7   6   6       95.78       84.53     15.56 o 
  -6   6   6      470.83      534.90     29.06 o 
  -5   6   6       13.93       15.14      4.81 o 
  -4   6   6      195.11      191.34      8.21 o 
  -3   6   6      865.54      959.58     30.89 o 
  -2   6   6       23.48       17.17      4.58 o 
  -1   6   6        7.06        6.88      1.87 o 
   0   6   6      116.04      127.15      4.85 o 
   1   6   6        5.61        5.44      1.94 o 
   2   6   6        0.47       -0.82      5.45 o 
   3   6   6        0.04       -3.61      6.01 o 
   4   6   6       78.01       74.86     13.79 o 
   5   6   6       75.98       82.58     12.79 o 
   6   6   6       12.37       15.68      5.43 o 
   7   6   6        6.93        1.33      8.42 o 
  -7   7   6      236.26      282.65     24.36 o 
  -6   7   6      697.14      838.47     63.14 o 
  -5   7   6       74.64       97.40     13.92 o 
  -4   7   6       74.75       80.60     10.34 o 
  -3   7   6     1921.27     2144.99     62.81 o 
  -2   7   6     1369.28     1487.04     59.05 o 
  -1   7   6       17.11       21.26      2.64 o 
   0   7   6       47.22       44.63      3.42 o 
   1   7   6     1085.94     1202.48     27.94 o 
   2   7   6       84.16       80.07      5.51 o 
   3   7   6       41.06       46.22      4.30 o 
   4   7   6       49.08       57.11      6.69 o 
   5   7   6       12.58       16.74      7.45 o 
   6   7   6        2.06        2.05      9.21 o 
   7   7   6        6.11       13.51     14.94 o 
  -6   8   6        3.32       -6.14     15.76 o 
  -5   8   6        9.23       14.52      9.72 o 
  -4   8   6      102.21      107.96     16.89 o 
  -3   8   6      290.04      283.14     19.24 o 
  -2   8   6      643.03      661.59     24.56 o 
  -1   8   6       17.67       11.85      2.82 o 
   0   8   6      371.36      338.74     10.89 o 
   1   8   6      186.61      171.64      5.52 o 
   2   8   6       22.77       15.09      4.74 o 
   3   8   6       12.95        5.97      5.02 o 
   4   8   6       77.45       81.26      8.06 o 
   5   8   6        2.85       13.92      9.41 o 
   6   8   6        4.67       -9.82     15.15 o 
  -5   9   6        8.82       14.06     10.54 o 
  -4   9   6        0.26        4.85      5.45 o 
  -3   9   6        4.32        1.05      4.90 o 
  -2   9   6       74.19       80.06      7.15 o 
  -1   9   6        0.13       -2.13      6.36 o 
   0   9   6       76.08       65.04      8.08 o 
   1   9   6        0.12        1.05      4.46 o 
   2   9   6       70.39       62.43      7.78 o 
   3   9   6       21.98       11.26      8.60 o 
   4   9   6       83.76      114.21     14.74 o 
   5   9   6        2.06        0.82      9.82 o 
  -4  10   6        3.58       29.46      8.54 o 
  -3  10   6       11.59       16.59      9.34 o 
  -2  10   6        0.20       16.60      8.71 o 
  -1  10   6        3.14        4.37      5.18 o 
   0  10   6        0.15        3.21      5.21 o 
   1  10   6       64.83       48.33      8.39 o 
   2  10   6       12.30       21.90      6.32 o 
   3  10   6        0.23       -6.91      6.91 o 
   4  10   6       29.94       26.08      8.86 o 
  -3  11   6       57.64       71.02     15.35 o 
  -2  11   6        7.27       -1.07      6.98 o 
  -1  11   6        4.96        3.57      9.01 o 
   0  11   6       31.12       17.81     14.94 o 
   1  11   6       21.80       42.93     10.89 o 
   2  11   6       10.34       17.57     10.60 o 
   3  11   6        0.46       -3.16     13.92 o 
  -9   1   7       11.57        5.53     16.78 o 
  -8   1   7       64.54       61.47      7.67 o 
  -7   1   7        5.87       10.99      4.82 o 
  -6   1   7       21.50       18.19      3.91 o 
  -5   1   7       29.67       27.39      4.40 o 
  -4   1   7      953.50      975.50     14.14 o 
  -3   1   7      261.04      271.79      4.67 o 
  -2   1   7      675.69      677.55     10.27 o 
  -1   1   7      316.34      341.50      5.88 o 
   0   1   7     1674.50     1643.21     34.29 o 
   1   1   7        4.05        2.02      1.49 o 
   2   1   7     5959.89     5844.27    137.20 o 
   3   1   7        1.09        0.79      2.12 o 
   4   1   7       11.28       12.04      2.62 o 
   5   1   7       25.15       24.64      2.96 o 
   6   1   7      274.09      300.74     11.85 o 
   7   1   7      123.29      113.39     14.94 o 
   8   1   7      618.11      599.15     30.62 o 
  -8   2   7        0.04       12.97      8.19 o 
  -7   2   7        6.22       -0.10      4.78 o 
  -6   2   7       49.33       45.78      4.48 o 
  -5   2   7       10.04       11.82      2.57 o 
  -4   2   7      193.65      199.78      4.64 o 
  -3   2   7      224.99      234.19      3.93 o 
  -2   2   7       65.30       71.45      1.83 o 
  -1   2   7        1.25        3.44      1.02 o 
   0   2   7      243.56      245.56      6.38 o 
   1   2   7      196.42      193.60      4.43 o 
   2   2   7       19.24       27.00      2.78 o 
   3   2   7       25.05       23.09      2.39 o 
   4   2   7       30.68       34.00      2.82 o 
   5   2   7       77.04       69.10      5.55 o 
   6   2   7        0.91       -2.34      4.42 o 
   7   2   7      100.81       92.51     18.22 o 
   8   2   7        7.86        5.73     18.63 o 
  -8   3   7       31.97       40.86      8.03 o 
  -7   3   7        3.69        3.95      4.42 o 
  -6   3   7        7.30        8.03      3.82 o 
  -5   3   7       64.06       56.41      3.79 o 
  -4   3   7       37.12       32.73      1.82 o 
  -3   3   7      859.29      851.90     14.98 o 
  -2   3   7     1421.23     1589.70     24.45 o 
  -1   3   7       19.33       22.85      2.04 o 
   0   3   7      657.47      720.12     19.35 o 
   1   3   7      385.03      397.78      9.41 o 
   2   3   7       10.35        8.54      1.52 o 
   3   3   7      102.53       89.28      3.67 o 
   4   3   7       59.69       57.09      3.48 o 
   5   3   7       55.77       57.51      4.23 o 
   6   3   7       13.05        4.24      4.33 o 
   7   3   7        9.95       22.31     12.89 o 
   8   3   7        6.72        4.09     14.74 o 
  -8   4   7       10.47       15.15      9.41 o 
  -7   4   7       23.25       17.91      5.83 o 
  -6   4   7       20.91       18.90      3.00 o 
  -5   4   7      224.04      233.41      7.11 o 
  -4   4   7      141.52      141.25      7.52 o 
  -3   4   7       17.88       18.59      2.09 o 
  -2   4   7      173.45      151.13      3.75 o 
  -1   4   7      378.70      366.92      8.87 o 
   0   4   7       10.93        7.17      1.69 o 
   1   4   7       23.26       24.05      1.81 o 
   2   4   7      268.24      249.95      7.07 o 
   3   4   7      138.84      126.83      4.72 o 
   4   4   7       14.03       13.02      3.37 o 
   5   4   7       65.02       59.87      5.01 o 
   6   4   7       28.88       27.18      5.63 o 
   7   4   7       15.53       -6.14     14.33 o 
   8   4   7       14.23       21.29     12.30 o 
  -8   5   7       18.98       18.63      8.80 o 
  -7   5   7      144.97      134.47     12.49 o 
  -6   5   7      201.17      201.57     11.31 o 
  -5   5   7       12.20        6.11      3.69 o 
  -4   5   7        3.28       11.70      4.54 o 
  -3   5   7     1014.80     1034.73     24.68 o 
  -2   5   7      109.30      115.98      6.87 o 
  -1   5   7      267.79      287.90      9.33 o 
   0   5   7        1.66        1.25      2.26 o 
   1   5   7      117.70      117.02      4.27 o 
   2   5   7        2.22       -0.91      3.78 o 
   3   5   7      346.55      319.14     11.06 o 
   4   5   7      112.10      118.96      6.75 o 
   5   5   7       45.25       49.20     11.36 o 
   6   5   7      165.14      167.77     16.78 o 
   7   5   7        9.21        5.35      7.67 o 
  -7   6   7       89.93       82.48     10.64 o 
  -6   6   7        0.02       -0.72      6.65 o 
  -5   6   7     1160.33     1316.42     62.53 o 
  -4   6   7      282.07      272.52      9.39 o 
  -3   6   7        4.24        0.43      4.37 o 
  -2   6   7      158.04      163.72      6.93 o 
  -1   6   7      605.73      624.90     14.34 o 
   0   6   7      261.52      263.06      7.90 o 
   1   6   7       19.30       15.99      3.62 o 
   2   6   7       88.65       76.26      6.25 o 
   3   6   7       14.92       13.01      3.82 o 
   4   6   7      448.41      416.81     22.41 o 
   5   6   7       12.18       12.76      7.22 o 
   6   6   7       25.57       34.37      5.85 o 
   7   6   7        0.01      -10.37     10.37 o 
  -7   7   7       13.43       27.02     12.28 o 
  -6   7   7       94.58      133.86     16.37 o 
  -5   7   7        2.61       10.18     15.25 o 
  -4   7   7      132.84      138.03      8.90 o 
  -3   7   7      684.93      749.30     41.45 o 
  -2   7   7      273.01      276.16     16.85 o 
  -1   7   7       30.57       27.03      4.78 o 
   0   7   7     1631.29     1778.82     39.75 o 
   1   7   7      507.38      516.67     11.01 o 
   2   7   7        6.84        9.30      3.23 o 
   3   7   7        2.36        7.59      4.36 o 
   4   7   7       84.98       84.32      7.41 o 
   5   7   7        7.88        3.38      7.96 o 
   6   7   7       41.33       56.13      8.90 o 
  -6   8   7       22.54       36.43     12.69 o 
  -5   8   7        0.51        5.26      6.24 o 
  -4   8   7      268.67      295.08     14.63 o 
  -3   8   7       21.88       39.95      5.86 o 
  -2   8   7       95.50       74.37      7.73 o 
  -1   8   7      117.16      112.19      4.82 o 
   0   8   7      223.03      231.08      8.19 o 
   1   8   7      142.50      141.72      7.12 o 
   2   8   7        0.43        6.98      4.40 o 
   3   8   7      183.52      167.02     11.26 o 
   4   8   7       56.58       66.08     13.41 o 
   5   8   7        0.39       11.19      7.78 o 
   6   8   7        5.15        8.80     16.37 o 
  -5   9   7       31.51       50.33     16.37 o 
  -4   9   7        0.42        8.25      6.65 o 
  -3   9   7       53.02       36.99      7.03 o 
  -2   9   7        0.63        0.53      9.41 o 
  -1   9   7        3.39       -4.85      4.85 o 
   0   9   7       80.62       72.89     10.85 o 
   1   9   7        3.80       -2.46      4.50 o 
   2   9   7        0.00        5.46     11.15 o 
   3   9   7       37.92       36.23      9.21 o 
   4   9   7       35.21       37.86     10.03 o 
   5   9   7       33.12       13.71     12.49 o 
  -4  10   7       30.46       35.00     13.92 o 
  -3  10   7        0.10        9.41      6.04 o 
  -2  10   7        0.67        2.28      5.98 o 
  -1  10   7        4.20       12.12      5.60 o 
   0  10   7       10.44       18.48      6.32 o 
   1  10   7        2.25       -0.61     10.85 o 
   2  10   7       15.18       11.67      8.19 o 
   3  10   7        4.53        7.98      8.60 o 
   4  10   7        0.94       -5.32     10.03 o 
  -3  11   7       29.43       27.63     15.15 o 
  -2  11   7       13.93       15.33      9.01 o 
  -1  11   7       36.22       48.15      8.49 o 
   0  11   7        1.14       -1.43     10.85 o 
   1  11   7        0.07       17.51      9.44 o 
   2  11   7       14.61       16.94     25.58 o 
  -8   0   8       73.25       77.16     10.03 o 
  -7   0   8        0.04       -7.16      7.16 o 
  -6   0   8      111.94      102.95      7.57 o 
  -5   0   8      101.06       80.85      5.32 o 
  -4   0   8       31.13       27.66      2.01 o 
  -3   0   8        6.79        3.18      2.66 o 
  -2   0   8     2980.72     2926.46     78.70 o 
  -1   0   8       21.43       23.53      1.28 o 
   0   0   8       10.27        5.59      2.87 o 
   1   0   8       12.48        7.07      2.45 o 
   2   0   8     1382.78     1407.90     40.30 o 
   3   0   8       16.14       12.67      3.10 o 
   4   0   8       38.59       31.33      4.42 o 
   5   0   8       73.35       74.11      6.35 o 
   6   0   8      388.07      368.41     22.92 o 
   7   0   8        0.60       14.53     11.87 o 
   8   0   8      702.20      584.34     45.85 o 
  -8   1   8       24.30       19.26      7.98 o 
  -7   1   8       10.51       18.42     12.69 o 
  -6   1   8       84.09       81.50      4.83 o 
  -5   1   8       76.63       66.65      2.67 o 
  -4   1   8      155.05      128.48      2.58 o 
  -3   1   8     1148.06     1183.61     18.94 o 
  -2   1   8       67.60       89.68      3.46 o 
  -1   1   8       91.45       95.87      2.36 o 
   0   1   8      288.87      258.43      6.08 o 
   1   1   8     1503.58     1513.63     39.14 o 
   2   1   8      568.73      544.31     16.93 o 
   3   1   8        2.32        0.63      2.26 o 
   4   1   8        9.65        9.01      2.91 o 
   5   1   8      267.00      256.75      7.68 o 
   6   1   8      151.72      132.80     17.50 o 
   7   1   8      153.00      110.93     15.35 o 
   8   1   8       17.62       16.34     10.90 o 
  -8   2   8       18.28       16.27     11.77 o 
  -7   2   8       15.36        7.12      4.66 o 
  -6   2   8       87.48       88.75      5.06 o 
  -5   2   8       17.25       15.08      1.68 o 
  -4   2   8        6.80        6.14      1.36 o 
  -3   2   8     1655.22     1726.11     33.71 o 
  -2   2   8     7454.27     7687.00    117.16 o 
  -1   2   8       66.58       70.23      2.06 o 
   0   2   8     2183.86     2359.59     54.59 o 
   1   2   8      936.08      914.71     18.34 o 
   2   2   8     1270.70     1245.35     27.54 o 
   3   2   8      105.33      112.87      3.92 o 
   4   2   8      128.28      123.65      4.65 o 
   5   2   8       53.89       50.92      4.45 o 
   6   2   8        0.91       -4.35      4.35 o 
   7   2   8       10.48       15.76     11.87 o 
   8   2   8       29.99       31.93     14.12 o 
  -8   3   8       47.02       70.00     11.26 o 
  -7   3   8       16.36       16.47      4.66 o 
  -6   3   8        0.51       -1.15      2.59 o 
  -5   3   8       54.75       63.72      2.83 o 
  -4   3   8     1340.57     1420.92     23.95 o 
  -3   3   8      230.12      247.95      4.34 o 
  -2   3   8      298.98      300.15      5.70 o 
  -1   3   8      127.72      148.57      3.84 o 
   0   3   8     2680.51     2936.27     64.99 o 
   1   3   8      296.11      310.68      8.01 o 
   2   3   8      149.46      137.28      4.06 o 
   3   3   8       76.90       62.27      3.61 o 
   4   3   8        1.50        1.20      4.50 o 
   5   3   8        1.78        4.65      5.32 o 
   6   3   8       14.60       14.36      5.06 o 
   7   3   8       93.05      107.86     15.76 o 
   8   3   8       16.32       20.26     19.44 o 
  -8   4   8       20.52       11.26      8.80 o 
  -7   4   8        2.88        5.94      5.82 o 
  -6   4   8        3.46        2.23      2.78 o 
  -5   4   8        7.78        5.35      1.95 o 
  -4   4   8       23.83       22.75      2.04 o 
  -3   4   8        9.43        5.21      1.96 o 
  -2   4   8       88.87       91.13      2.55 o 
  -1   4   8      215.99      216.75      5.85 o 
   0   4   8        1.61        1.76      1.08 o 
   1   4   8       70.09       58.56      3.48 o 
   2   4   8       29.68       28.34      3.32 o 
   3   4   8       33.18       27.74      7.06 o 
   4   4   8        4.49        6.82      6.45 o 
   5   4   8      123.85      130.55      7.49 o 
   6   4   8        0.25        3.34      6.23 o 
   7   4   8       51.77       38.48     13.10 o 
   8   4   8       34.83       29.47     15.76 o 
  -8   5   8        0.04       10.85     10.44 o 
  -7   5   8       92.72       88.42     10.44 o 
  -6   5   8        5.98       11.46      4.69 o 
  -5   5   8      135.24      142.21      6.34 o 
  -4   5   8       11.25       12.27      4.87 o 
  -3   5   8        1.61        4.38      3.21 o 
  -2   5   8       41.45       28.41      4.04 o 
  -1   5   8      363.34      437.24     12.11 o 
   0   5   8       46.89       57.11      3.49 o 
   1   5   8        0.07       -0.42      1.79 o 
   2   5   8      195.13      166.19      6.84 o 
   3   5   8      434.42      418.41     12.93 o 
   4   5   8       16.63       20.23      3.57 o 
   5   5   8        1.43        0.82      5.53 o 
   6   5   8        8.09        3.84      5.67 o 
   7   5   8       15.54       24.77     13.30 o 
  -7   6   8        9.47        4.30      9.62 o 
  -6   6   8       18.56       15.50     18.83 o 
  -5   6   8      297.19      332.90     13.41 o 
  -4   6   8     1014.84     1078.94     42.16 o 
  -3   6   8        3.54        9.56      3.39 o 
  -2   6   8      210.16      200.68      8.40 o 
  -1   6   8     1862.80     2012.82     48.72 o 
   0   6   8        2.32       -2.37      2.80 o 
   1   6   8        0.01        2.30      2.12 o 
   2   6   8      180.39      181.88      6.98 o 
   3   6   8      155.38      155.31      6.62 o 
   4   6   8        2.00        5.30      7.16 o 
   5   6   8        0.19        9.99     13.00 o 
   6   6   8       12.47       19.53      5.60 o 
   7   6   8       20.53        8.47      9.73 o 
  -7   7   8       60.51       65.29     10.64 o 
  -6   7   8       12.65       15.96     13.71 o 
  -5   7   8      479.30      557.55     18.54 o 
  -4   7   8     1049.29     1215.00     35.51 o 
  -3   7   8       60.98       73.48      6.96 o 
  -2   7   8      466.50      516.36     16.19 o 
  -1   7   8     2683.83     2903.06     61.44 o 
   0   7   8     2074.15     2276.92     51.68 o 
   1   7   8        4.99        0.30      2.40 o 
   2   7   8       90.16       84.57      7.87 o 
   3   7   8      643.19      663.04     35.67 o 
   4   7   8      178.04      178.50     10.63 o 
   5   7   8        9.48        9.62      6.47 o 
   6   7   8       48.11       65.45      9.23 o 
  -6   8   8       75.96      108.48     17.60 o 
  -5   8   8      101.17       96.75     16.17 o 
  -4   8   8       60.91       69.87      7.11 o 
  -3   8   8       44.66       55.72      6.58 o 
  -2   8   8      164.61      157.80     12.79 o 
  -1   8   8      332.69      291.99      9.23 o 
   0   8   8      392.58      389.71     12.41 o 
   1   8   8        0.21        2.51      3.60 o 
   2   8   8      580.13      588.66     27.12 o 
   3   8   8      119.24      124.49      8.89 o 
   4   8   8        2.80        1.65      6.83 o 
   5   8   8       19.05       12.97      8.39 o 
   6   8   8        2.36       -1.64     13.30 o 
  -5   9   8        5.85        5.43      8.19 o 
  -4   9   8        0.00        0.57      5.75 o 
  -3   9   8       15.82       17.23      5.73 o 
  -2   9   8        1.64       -0.94      5.66 o 
  -1   9   8        1.82       -0.20      9.21 o 
   0   9   8       38.40       39.39      8.42 o 
   1   9   8        3.70        4.42     13.00 o 
   2   9   8       44.56       57.08      7.13 o 
   3   9   8        1.14        6.44      6.88 o 
   4   9   8       17.85       15.11      7.75 o 
   5   9   8       19.45       27.84     10.64 o 
  -4  10   8       10.04       10.53      8.02 o 
  -3  10   8       27.01       34.08     10.44 o 
  -2  10   8        4.77        0.57      5.52 o 
  -1  10   8       17.68       24.50      6.88 o 
   0  10   8        0.40        4.60      6.34 o 
   1  10   8        2.10        5.73     11.87 o 
   2  10   8        1.29        3.48      7.78 o 
   3  10   8       31.38       28.45      8.60 o 
   4  10   8       10.97        6.55     12.28 o 
  -2  11   8       11.28       19.98      7.60 o 
  -1  11   8       55.02       60.69      8.44 o 
   0  11   8       12.03       -9.21     13.51 o 
   1  11   8       14.14       10.16     11.02 o 
   2  11   8       13.81       17.54     10.20 o 
  -8   1   9       40.48       52.87      7.73 o 
  -7   1   9       31.23       34.33      5.77 o 
  -6   1   9      371.27      380.43     17.29 o 
  -5   1   9       35.86       33.81      2.27 o 
  -4   1   9      150.67      120.18      4.37 o 
  -3   1   9      254.10      271.90      6.77 o 
  -2   1   9      397.53      424.02      6.41 o 
  -1   1   9      132.86      138.36      3.52 o 
   0   1   9     2893.30     3057.03     65.47 o 
   1   1   9      647.23      673.62     15.89 o 
   2   1   9       29.88       25.50      2.95 o 
   3   1   9        1.40        0.24      2.35 o 
   4   1   9      668.45      701.93     18.18 o 
   5   1   9        0.11       10.64      3.75 o 
   6   1   9        2.36        0.00      4.38 o 
   7   1   9       16.32       27.02     15.15 o 
   8   1   9       32.93       23.81     12.87 o 
  -8   2   9      107.36      120.44     22.21 o 
  -7   2   9        3.41        0.35      4.48 o 
  -6   2   9        6.43        6.47      6.24 o 
  -5   2   9       11.45        4.97      1.65 o 
  -4   2   9      525.30      556.55     12.85 o 
  -3   2   9        3.83        1.20      1.15 o 
  -2   2   9      861.17      887.35     13.04 o 
  -1   2   9      602.46      675.37     12.33 o 
   0   2   9      296.33      298.98      6.89 o 
   1   2   9        1.90        2.19      1.65 o 
   2   2   9      875.62      884.57     20.04 o 
   3   2   9      269.19      275.57      7.60 o 
   4   2   9        1.48       10.49      3.32 o 
   5   2   9       35.02       32.91      7.57 o 
   6   2   9        0.17        2.98      4.90 o 
   7   2   9       34.74       13.10     13.92 o 
   8   2   9        8.43       -3.48     18.22 o 
  -8   3   9       16.75       24.56     10.44 o 
  -7   3   9        0.24       -6.91      6.91 o 
  -6   3   9       79.19       73.58      3.88 o 
  -5   3   9       34.10       30.08      2.32 o 
  -4   3   9       55.41       54.38      2.22 o 
  -3   3   9       90.80      105.22      3.04 o 
  -2   3   9      242.40      239.96      4.49 o 
  -1   3   9      920.93     1013.39     19.02 o 
   0   3   9     1801.35     2029.44     43.87 o 
   1   3   9      190.59      195.27      5.97 o 
   2   3   9      521.97      528.00     13.54 o 
   3   3   9       82.35       72.74      6.45 o 
   4   3   9        2.30       -3.58      3.58 o 
   5   3   9       30.90       25.49      5.02 o 
   6   3   9       22.02       26.52      5.62 o 
   7   3   9       25.98       35.61     17.40 o 
   8   3   9       14.60        9.41     15.76 o 
  -8   4   9       20.73       10.64      9.01 o 
  -7   4   9        0.62       16.90      6.64 o 
  -6   4   9       10.06        4.50      4.05 o 
  -5   4   9       39.97       32.42      2.56 o 
  -4   4   9       14.98        9.40      2.40 o 
  -3   4   9      453.94      493.63     10.94 o 
  -2   4   9      131.12      137.62      3.43 o 
  -1   4   9        6.49        6.92      1.55 o 
   0   4   9      187.74      148.96      5.27 o 
   1   4   9      132.49      110.57      4.98 o 
   2   4   9        3.40        3.29      3.10 o 
   3   4   9       14.68       13.04      2.56 o 
   4   4   9      102.48       89.72      5.49 o 
   5   4   9        8.79        4.93      4.62 o 
   6   4   9        0.25       -3.97      5.70 o 
   7   4   9       11.66       16.99     15.15 o 
  -8   5   9       17.67       42.16     13.92 o 
  -7   5   9        0.19        2.05      6.96 o 
  -6   5   9       37.36       26.73      4.95 o 
  -5   5   9      253.12      256.68     10.23 o 
  -4   5   9      165.68      153.82      6.59 o 
  -3   5   9       39.59       38.68      4.68 o 
  -2   5   9       12.46       10.13      1.50 o 
  -1   5   9     1044.49     1165.48     34.12 o 
   0   5   9       37.07       26.79      2.02 o 
   1   5   9       69.83       69.67      5.91 o 
   2   5   9        1.53        4.85      3.89 o 
   3   5   9        1.25       -2.18      4.40 o 
   4   5   9        2.98       -1.86      4.15 o 
   5   5   9      109.90      110.94      6.88 o 
   6   5   9       45.56       56.97      7.68 o 
   7   5   9       31.50       42.57     12.08 o 
  -7   6   9      171.92      235.99     16.17 o 
  -6   6   9      187.05      234.76     15.15 o 
  -5   6   9      374.79      404.94     13.84 o 
  -4   6   9       44.54       39.39      5.42 o 
  -3   6   9     1855.49     2043.66     67.93 o 
  -2   6   9      651.37      649.23     20.17 o 
  -1   6   9      162.34      157.19      9.89 o 
   0   6   9        0.26        4.29      2.32 o 
   1   6   9      269.94      265.90      9.69 o 
   2   6   9       11.28       14.29      3.36 o 
   3   6   9        1.23        1.87      4.12 o 
   4   6   9        8.46       22.22      7.88 o 
   5   6   9       52.57       56.60      8.26 o 
   6   6   9       89.18       78.43      8.10 o 
   7   6   9        5.28        5.99     11.09 o 
  -7   7   9        5.56        0.20     14.33 o 
  -6   7   9      124.38      177.25     16.17 o 
  -5   7   9        2.97       10.64      4.92 o 
  -4   7   9      157.14      171.59      8.26 o 
  -3   7   9        0.34        1.15      4.08 o 
  -2   7   9      467.66      467.63     22.81 o 
  -1   7   9      736.89      775.84     27.52 o 
   0   7   9      141.11      143.04      6.99 o 
   1   7   9       22.23       18.75      3.46 o 
   2   7   9      996.91     1080.32     35.78 o 
   3   7   9      293.99      271.81     17.40 o 
   4   7   9        3.87        2.13     12.59 o 
   5   7   9        0.24        6.31      6.88 o 
   6   7   9       72.57       79.85     10.64 o 
  -6   8   9        0.99       27.84     15.56 o 
  -5   8   9        0.81       -6.03      6.88 o 
  -4   8   9        3.26        4.31      5.36 o 
  -3   8   9        0.14        3.47      5.65 o 
  -2   8   9      356.79      379.19     13.33 o 
  -1   8   9      172.46      209.01      9.83 o 
   0   8   9       11.22        6.22      7.47 o 
   1   8   9        7.43        9.13      3.40 o 
   2   8   9      281.54      301.09     12.07 o 
   3   8   9      198.55      242.99     11.37 o 
   4   8   9       14.72       17.50      6.32 o 
   5   8   9       35.19       38.39      8.27 o 
   6   8   9        5.17        8.41     10.76 o 
  -5   9   9        1.92        0.92      6.65 o 
  -4   9   9       67.16       80.71      9.11 o 
  -3   9   9        7.09       14.76      6.86 o 
  -2   9   9        2.57       12.66     14.33 o 
  -1   9   9       54.73       44.12      5.93 o 
   0   9   9        5.92        2.54      6.68 o 
   1   9   9        4.13        7.28      8.70 o 
   2   9   9       54.02       48.22      7.69 o 
   3   9   9        2.82        8.19      9.21 o 
   4   9   9        8.47       22.31     10.44 o 
   5   9   9        2.66       10.09      8.44 o 
  -4  10   9        0.11        5.84      7.18 o 
  -3  10   9        0.22       11.53      8.61 o 
  -2  10   9       30.06       34.53     19.34 o 
  -1  10   9        0.17        6.07      6.96 o 
   0  10   9        0.26        8.67      6.31 o 
   1  10   9        3.10       -1.23     14.74 o 
   2  10   9       16.42       24.77      9.82 o 
   3  10   9        6.76       -1.02      9.21 o 
   4  10   9       21.29       40.32     11.46 o 
  -2  11   9       18.65       24.36     10.13 o 
  -1  11   9       42.33       49.92      8.20 o 
   0  11   9        1.21       -4.10     11.36 o 
   1  11   9       28.65       23.95     15.15 o 
   2  11   9        0.03       15.15     16.17 o 
  -8   0  10       15.95       18.63      9.01 o 
  -7   0  10       28.71       28.24      7.16 o 
  -6   0  10       50.55       71.84      7.37 o 
  -5   0  10       17.76       19.76      2.17 o 
  -4   0  10      858.97      862.85     23.33 o 
  -3   0  10      125.77      135.50      3.67 o 
  -2   0  10      221.55      226.08      5.68 o 
  -1   0  10       33.39       38.09      2.15 o 
   0   0  10     1316.15     1308.05     40.52 o 
   1   0  10       22.56       24.62      3.58 o 
   2   0  10      373.09      375.80     14.57 o 
   3   0  10       13.96       19.22      3.82 o 
   4   0  10      399.30      448.03     20.67 o 
   5   0  10       10.61       23.95      6.96 o 
   6   0  10       50.79       68.57     10.44 o 
   7   0  10       14.07        3.68     12.49 o 
   8   0  10      162.64      162.92     22.92 o 
  -8   1  10       87.58       90.70      8.01 o 
  -7   1  10        0.30        6.83      5.53 o 
  -6   1  10       30.48       29.65      4.04 o 
  -5   1  10        1.90        2.35      1.50 o 
  -4   1  10      121.40      115.15      2.54 o 
  -3   1  10      220.13      235.47      7.27 o 
  -2   1  10      174.82      167.46      2.84 o 
  -1   1  10     1072.44     1186.31     22.26 o 
   0   1  10      189.10      205.24      5.01 o 
   1   1  10       32.67       36.22      2.92 o 
   2   1  10       28.64       19.82      3.23 o 
   3   1  10      512.56      552.49     14.09 o 
   4   1  10       80.10       89.55      6.57 o 
   5   1  10        1.24        9.01      5.35 o 
   6   1  10        5.77       -1.41      6.86 o 
   7   1  10       77.11       44.82     15.15 o 
   8   1  10       51.34       70.82     20.06 o 
  -8   2  10        9.69       24.37      8.36 o 
  -7   2  10       28.04       27.18      7.98 o 
  -6   2  10      106.99      115.64      5.77 o 
  -5   2  10       32.76       29.00      1.92 o 
  -4   2  10        2.11        5.91      1.41 o 
  -3   2  10        4.17        3.61      2.16 o 
  -2   2  10       14.08        9.96      1.54 o 
  -1   2  10     2454.64     2765.68     48.94 o 
   0   2  10     5275.80     5668.42    118.34 o 
   1   2  10        7.76        5.60      1.68 o 
   2   2  10     1467.30     1552.35     34.59 o 
   3   2  10      173.54      146.18      5.83 o 
   4   2  10      406.43      402.00     12.88 o 
   5   2  10       57.84       57.00      5.19 o 
   6   2  10       48.48       55.62      6.32 o 
   8   2  10        0.35       14.74     15.56 o 
  -8   3  10       22.93       45.23     12.49 o 
  -7   3  10       23.08       22.14      6.29 o 
  -6   3  10       94.72       98.53      5.72 o 
  -5   3  10        5.66        4.66      3.22 o 
  -4   3  10        0.35        3.00      2.00 o 
  -3   3  10       12.11       14.83      1.49 o 
  -2   3  10     1468.01     1635.97     27.86 o 
  -1   3  10      860.20     1011.60     19.30 o 
   0   3  10      259.12      266.14      9.48 o 
   1   3  10       24.88       22.85      3.03 o 
   2   3  10     1064.46     1166.36     29.33 o 
   3   3  10      284.28      265.12     11.05 o 
   4   3  10       10.77        8.49      5.01 o 
   5   3  10       13.35       13.37      4.48 o 
   6   3  10        4.59        4.61      5.45 o 
   7   3  10        2.75      -11.46     11.46 o 
   8   3  10        3.07      -14.94     20.47 o 
  -8   4  10        2.20       12.49     10.23 o 
  -7   4  10       40.06       50.96      8.39 o 
  -6   4  10       91.71       90.06      7.78 o 
  -5   4  10        9.01        7.96      2.45 o 
  -4   4  10        0.07        1.17      1.80 o 
  -3   4  10       37.36       30.56      2.26 o 
  -2   4  10       68.34       73.25      3.87 o 
  -1   4  10      164.77      172.99      5.63 o 
   0   4  10        6.48        1.24      2.25 o 
   1   4  10      415.92      427.88     15.05 o 
   2   4  10        4.34        3.17      4.20 o 
   3   4  10       14.08       15.55      3.99 o 
   4   4  10        1.02        8.89      4.26 o 
   5   4  10       37.59       42.44      5.70 o 
   6   4  10       12.40       12.84      6.24 o 
   7   4  10       20.66        1.02     11.46 o 
  -7   5  10       11.84       26.40      9.82 o 
  -6   5  10       43.27       42.16      7.78 o 
  -5   5  10       66.42       59.60     10.75 o 
  -4   5  10        1.51        9.03      3.54 o 
  -3   5  10       45.99       41.47      4.31 o 
  -2   5  10        3.08       -0.67      1.63 o 
  -1   5  10       96.76      106.25      5.67 o 
   0   5  10       27.97       26.65      3.44 o 
   1   5  10      268.32      274.25     11.80 o 
   2   5  10        9.09        5.00      3.29 o 
   3   5  10       30.35       30.65      5.64 o 
   4   5  10       44.62       44.50      7.47 o 
   5   5  10      177.85      191.40     19.03 o 
   6   5  10       28.10       29.07      6.63 o 
   7   5  10        0.78      -12.49     12.49 o 
  -7   6  10        0.72       16.78      9.41 o 
  -6   6  10       10.22       14.12      6.75 o 
  -5   6  10       87.27       96.30      9.41 o 
  -4   6  10       55.45       56.84      5.23 o 
  -3   6  10      671.13      733.21     23.85 o 
  -2   6  10     1425.52     1501.37     51.79 o 
  -1   6  10       50.43       53.31      4.64 o 
   0   6  10      207.33      195.60      8.51 o 
   1   6  10     2396.75     2522.33     59.98 o 
   2   6  10        2.06       -5.54      5.54 o 
   3   6  10        3.22        2.29      5.39 o 
   4   6  10      126.73      144.31     11.43 o 
   5   6  10      184.41      214.08     18.22 o 
   6   6  10        0.35       -0.57      6.29 o 
  -6   7  10        1.87       11.46      9.01 o 
  -5   7  10       31.38       41.36      9.93 o 
  -4   7  10       63.52       57.82      7.02 o 
  -3   7  10      679.31      744.11     24.62 o 
  -2   7  10      961.59     1043.69     35.94 o 
  -1   7  10        0.02        5.39      4.86 o 
   0   7  10      929.49      968.89     23.93 o 
   1   7  10     1679.01     1747.18     50.70 o 
   2   7  10     1468.79     1640.92     61.80 o 
   3   7  10        0.01        9.95      6.96 o 
   4   7  10      129.80      129.87      9.96 o 
   5   7  10      235.78      252.03     16.41 o 
   6   7  10      126.35      140.76     12.03 o 
  -6   8  10       14.71       30.70     13.71 o 
  -5   8  10       45.74       37.02     10.23 o 
  -4   8  10       24.66       16.64      5.70 o 
  -3   8  10      113.51      120.38     19.03 o 
  -2   8  10      188.13      188.74     10.13 o 
  -1   8  10       67.42       65.52      7.66 o 
   0   8  10       89.96       77.57      6.96 o 
   1   8  10      244.20      205.00     11.97 o 
   2   8  10      133.74      114.82     11.97 o 
   3   8  10        5.75        7.52      6.74 o 
   4   8  10      470.69      548.53     25.99 o 
   5   8  10       53.49       53.83      8.99 o 
  -5   9  10       16.82       24.65     14.43 o 
  -4   9  10       16.97       21.19      6.80 o 
  -3   9  10       18.93       14.05      6.86 o 
  -2   9  10        8.67       16.88      6.22 o 
  -1   9  10        5.65       10.63      4.98 o 
   0   9  10        2.35       -0.87      4.44 o 
   1   9  10        7.70        9.01      6.96 o 
   2   9  10        4.63       -6.35      6.66 o 
   3   9  10        4.86        0.71      7.07 o 
   4   9  10       19.83       24.85     13.61 o 
  -4  10  10        0.01       13.49     13.41 o 
  -3  10  10        4.49        7.04      6.79 o 
  -2  10  10       18.59       15.15      8.02 o 
  -1  10  10       13.74        9.95      7.28 o 
   0  10  10        2.39        2.06     10.95 o 
   1  10  10       20.12       33.44     21.80 o 
   2  10  10        1.81       16.37     14.33 o 
   3  10  10        3.72        8.54      8.70 o 
  -2  11  10       26.86       35.89      7.97 o 
  -1  11  10       33.02       45.68      7.84 o 
   0  11  10        3.67       22.31     13.51 o 
   1  11  10       32.05       35.20     17.81 o 
  -8   1  11       43.11       54.92      6.72 o 
  -7   1  11       51.29       53.07      5.25 o 
  -6   1  11       73.32       69.54      6.65 o 
  -5   1  11       73.22       55.86      2.40 o 
  -4   1  11      830.92      790.56     13.80 o 
  -3   1  11       90.58       85.58      3.22 o 
  -2   1  11      366.57      386.94      6.07 o 
  -1   1  11      813.08      919.32     16.18 o 
   0   1  11       22.96       19.01      1.75 o 
   1   1  11       51.31       49.17      2.69 o 
   2   1  11     1318.33     1208.82     32.98 o 
   3   1  11      302.63      297.35     13.82 o 
   4   1  11      101.82      105.16      7.74 o 
   5   1  11        3.91        0.05      5.57 o 
   6   1  11       36.60       45.75      6.44 o 
   7   1  11        0.87      -13.71     13.71 o 
   8   1  11        1.29      -10.23     18.22 o 
  -8   2  11       91.93      101.31     13.30 o 
  -7   2  11        1.45       -2.66      5.10 o 
  -6   2  11      335.68      363.75     11.21 o 
  -5   2  11        8.00        7.89      3.34 o 
  -4   2  11        9.51        6.03      1.65 o 
  -3   2  11       47.97       42.73      2.13 o 
  -2   2  11     1697.11     1767.92     28.13 o 
  -1   2  11       92.77      132.20      3.30 o 
   0   2  11     1256.42     1312.26     28.14 o 
   1   2  11      477.87      478.47     21.65 o 
   2   2  11      310.79      296.31     10.07 o 
   3   2  11        6.02        2.99      4.91 o 
   4   2  11      539.73      577.71     26.91 o 
   5   2  11       77.62       78.91      6.00 o 
   6   2  11        0.16        6.77      8.90 o 
   7   2  11       40.11       33.36     12.69 o 
   8   2  11        0.74       16.17     18.83 o 
  -8   3  11        0.10       14.74     10.85 o 
  -7   3  11        0.74       -4.66      6.86 o 
  -6   3  11        1.23       12.29      3.97 o 
  -5   3  11        2.73        5.40      2.16 o 
  -4   3  11       75.43       79.51      2.84 o 
  -3   3  11       55.87       54.05      2.54 o 
  -2   3  11      175.41      199.29      4.67 o 
  -1   3  11       46.10       67.59      2.81 o 
   0   3  11      200.00      188.15      6.26 o 
   1   3  11      334.94      369.93     14.36 o 
   2   3  11     1004.61     1079.90     27.01 o 
   3   3  11       95.32       87.57      7.98 o 
   4   3  11      283.51      294.31     10.49 o 
   5   3  11        9.54        0.20      4.74 o 
   6   3  11       19.83       23.06      6.54 o 
   7   3  11        7.87       16.17     15.96 o 
  -8   4  11        0.47       -4.50      9.62 o 
  -7   4  11        0.03       -2.66      8.19 o 
  -6   4  11       20.64       18.42      5.94 o 
  -5   4  11        7.16        2.12      2.56 o 
  -4   4  11        0.43        2.21      4.14 o 
  -3   4  11      122.71      123.20      5.31 o 
  -2   4  11        1.11       -1.60      1.60 o 
  -1   4  11      307.67      353.20      7.54 o 
   0   4  11       31.57       34.56      3.16 o 
   1   4  11        0.26        3.67      3.38 o 
   2   4  11       18.88       17.15      7.27 o 
   3   4  11       11.24       15.87      4.61 o 
   4   4  11        7.75       10.97      4.09 o 
   5   4  11        0.32       -0.17      4.31 o 
   6   4  11       61.16       66.66      7.27 o 
   7   4  11        1.64        4.91     16.37 o 
  -7   5  11       37.16       37.25      8.60 o 
  -6   5  11       50.57       50.96      7.57 o 
  -5   5  11       16.33       17.46      6.45 o 
  -4   5  11       90.15       74.65      7.32 o 
  -3   5  11      258.14      257.39      8.26 o 
  -2   5  11       60.12       40.67      3.99 o 
  -1   5  11       77.86       77.12      5.03 o 
   0   5  11        3.29        0.44      2.98 o 
   1   5  11      264.55      293.11     15.96 o 
   2   5  11       14.23       18.63      5.35 o 
   3   5  11        0.72        5.60      5.27 o 
   4   5  11        1.82        2.63      4.36 o 
   5   5  11       18.51       16.72      5.50 o 
   6   5  11        8.54       27.14      6.32 o 
   7   5  11       19.63        4.71     11.46 o 
  -7   6  11       14.22       20.06      8.80 o 
  -6   6  11        8.62        2.87      7.98 o 
  -5   6  11      321.44      337.97     23.54 o 
  -4   6  11      160.08      162.35      8.01 o 
  -3   6  11      920.96      980.86     30.77 o 
  -2   6  11      206.91      171.53     10.56 o 
  -1   6  11     1722.79     1921.78     48.79 o 
   0   6  11      564.33      519.83     13.86 o 
   1   6  11      359.28      355.49     16.58 o 
   2   6  11      241.08      244.56     20.16 o 
   3   6  11       72.84       77.16     11.56 o 
   4   6  11        2.13        3.18      7.68 o 
   5   6  11        3.54       -3.48     11.05 o 
   6   6  11        8.03       11.05      8.68 o 
  -6   7  11       17.67       14.94      7.78 o 
  -5   7  11       20.82       28.34      5.98 o 
  -4   7  11      251.24      243.23     21.39 o 
  -3   7  11       11.70       11.90      5.17 o 
  -2   7  11       87.90       92.82      6.62 o 
  -1   7  11        4.52        7.26      3.22 o 
   0   7  11      887.78      903.61     21.65 o 
   1   7  11      362.76      371.15     17.15 o 
   2   7  11       75.22       68.83     21.49 o 
   3   7  11       20.21       14.72      8.96 o 
   4   7  11      322.76      368.26     23.64 o 
   5   7  11      124.49      116.56     11.14 o 
   6   7  11       11.59       18.18     12.89 o 
  -5   8  11       79.48       86.66      8.06 o 
  -4   8  11        1.44        9.80      6.88 o 
  -3   8  11        4.15        0.62      5.31 o 
  -2   8  11        2.87        2.92      5.01 o 
  -1   8  11        0.00       -2.27      6.20 o 
   0   8  11      266.07      254.26      9.07 o 
   1   8  11      257.24      293.90     13.06 o 
   2   8  11        5.14       12.62      6.94 o 
   3   8  11        4.67        3.52      8.15 o 
   4   8  11      222.38      227.38     13.78 o 
   5   8  11      153.01      201.82     18.42 o 
  -5   9  11        0.20        6.94      8.59 o 
  -4   9  11        0.08        8.21      6.19 o 
  -3   9  11        1.25       -0.06      7.28 o 
  -2   9  11       43.58       46.92      8.88 o 
  -1   9  11        1.00       -3.79      5.41 o 
   0   9  11       21.47       14.55      6.01 o 
   1   9  11       32.91       16.99      6.96 o 
   2   9  11        8.69       12.33      7.37 o 
   3   9  11       20.10        8.50      8.14 o 
   4   9  11       12.37       14.41      9.54 o 
  -3  10  11       72.71      103.53     15.25 o 
  -2  10  11        4.26       -0.09      6.66 o 
  -1  10  11        0.76       -7.02      7.02 o 
   0  10  11       26.76       15.70      6.50 o 
   1  10  11        2.37       29.93     11.45 o 
   2  10  11        0.02        8.35     12.38 o 
   3  10  11        1.00        6.64      9.41 o 
  -1  11  11        0.00       -4.20      7.88 o 
   0  11  11       35.37       28.65     15.35 o 
   1  11  11       46.04       36.43     14.53 o 
  -8   0  12      863.67     1034.63     40.93 o 
  -7   0  12      108.78      118.51      9.82 o 
  -6   0  12        5.04        0.41      5.12 o 
  -5   0  12      129.82      105.77      4.79 o 
  -4   0  12        6.13        6.79      2.30 o 
  -3   0  12      123.73      126.37      3.64 o 
  -2   0  12     3146.85     3185.46     64.47 o 
  -1   0  12        1.92        2.69      2.15 o 
   0   0  12      284.97      286.40     10.42 o 
   1   0  12       33.71       30.91      6.34 o 
   2   0  12        1.44       -3.07      4.50 o 
   3   0  12       45.59       38.89      6.55 o 
   4   0  12      188.73      158.21     12.69 o 
   5   0  12       44.93       54.65     10.03 o 
   6   0  12       18.48       33.57     10.44 o 
   7   0  12        6.63       -0.41     17.40 o 
  -8   1  12        3.11        7.26      6.14 o 
  -7   1  12       21.39       27.30      5.26 o 
  -6   1  12      389.31      432.19     12.32 o 
  -5   1  12       12.61       12.01      2.13 o 
  -4   1  12       17.19       17.29      2.63 o 
  -3   1  12        0.74       -0.03      1.33 o 
  -2   1  12       49.49       54.80      1.81 o 
  -1   1  12      221.41      275.83      5.57 o 
   0   1  12        8.39        8.34      2.13 o 
   1   1  12      452.62      465.84     33.87 o 
   2   1  12      158.73      147.16      7.45 o 
   3   1  12        4.47       -1.88      4.37 o 
   4   1  12        7.58        6.75      6.34 o 
   5   1  12      180.65      195.34     11.63 o 
   6   1  12        9.47        1.52      5.33 o 
   7   1  12        4.37       -9.62     13.30 o 
  -8   2  12      307.87      378.65     20.67 o 
  -7   2  12      229.48      261.16     10.02 o 
  -6   2  12        1.46        6.86      3.69 o 
  -5   2  12       55.92       48.67      2.76 o 
  -4   2  12      351.18      331.62      6.18 o 
  -3   2  12       81.22       88.74      2.49 o 
  -2   2  12      248.74      224.93      4.56 o 
  -1   2  12       22.46       17.26      1.56 o 
   0   2  12       16.95       14.73      3.48 o 
   1   2  12     1181.56     1272.25     35.64 o 
   2   2  12     1567.72     1658.32     47.18 o 
   3   2  12       55.03       45.68      4.50 o 
   4   2  12      566.41      554.34     17.65 o 
   5   2  12       26.18       27.62      5.48 o 
   6   2  12       57.35       72.97      7.62 o 
   7   2  12       41.95       33.77     13.10 o 
  -8   3  12       22.24       10.64      9.21 o 
  -7   3  12        3.87        1.62      8.90 o 
  -6   3  12       20.13       13.33      4.61 o 
  -5   3  12       12.41       15.27      3.67 o 
  -4   3  12       91.02       92.41      3.09 o 
  -3   3  12        3.71        3.86      1.74 o 
  -2   3  12        0.22        1.84      4.15 o 
  -1   3  12        8.72       14.88      2.88 o 
   0   3  12      595.43      675.05     17.76 o 
   1   3  12      861.88      912.35     28.70 o 
   2   3  12       97.69       78.15      3.68 o 
   3   3  12        0.74       -1.68      3.15 o 
   4   3  12      221.30      226.00     13.30 o 
   5   3  12      154.24      147.59      8.56 o 
   6   3  12        0.67        3.97     11.56 o 
   7   3  12        0.48       15.56     17.81 o 
  -8   4  12       24.94        9.41     10.64 o 
  -7   4  12        3.22        5.53      7.78 o 
  -6   4  12        0.20        6.34      6.34 o 
  -5   4  12       65.13       56.22      3.46 o 
  -4   4  12      179.13      193.28      6.68 o 
  -3   4  12       87.18       80.11      6.19 o 
  -2   4  12        0.09        2.44      1.63 o 
  -1   4  12       66.65       59.40      3.01 o 
   0   4  12       64.90       65.40      7.41 o 
   1   4  12      183.31      165.33      9.39 o 
   2   4  12        0.06       -4.20      4.46 o 
   3   4  12      287.28      295.64     10.87 o 
   4   4  12        4.46        7.64      4.31 o 
   5   4  12        2.77        5.78      5.12 o 
   6   4  12       12.65       13.26      6.47 o 
   7   4  12       10.34       34.39     15.56 o 
  -7   5  12       61.46       41.55     10.03 o 
  -6   5  12      115.80      109.91      9.82 o 
  -5   5  12       74.01       68.17      4.99 o 
  -4   5  12      207.72      209.26      9.43 o 
  -3   5  12        1.43       -1.60      4.45 o 
  -2   5  12        6.63        3.11      1.90 o 
  -1   5  12       18.74       12.67      2.66 o 
   0   5  12      121.00      108.33      7.09 o 
   1   5  12      311.88      307.16     13.58 o 
   2   5  12       43.22       33.63     14.63 o 
   3   5  12       91.66       61.64     18.63 o 
   4   5  12       12.05       21.68      4.96 o 
   5   5  12       40.42       44.24      6.45 o 
   6   5  12       11.42       23.56      6.84 o 
  -7   6  12       21.54       35.82      9.82 o 
  -6   6  12      143.20      172.54     11.67 o 
  -5   6  12        0.15        5.08      7.98 o 
  -4   6  12        1.18       -3.18      3.59 o 
  -3   6  12      195.35      190.61      7.69 o 
  -2   6  12       79.51       61.28      5.48 o 
  -1   6  12      946.27     1000.17     28.23 o 
   0   6  12     1145.54     1180.77     33.45 o 
   1   6  12       81.82       78.85      8.06 o 
   2   6  12      189.74      190.85     11.42 o 
   3   6  12     1695.31     1949.19     83.68 o 
   4   6  12        2.39        2.52      7.16 o 
   5   6  12        1.98       -0.82      7.67 o 
   6   6  12       56.32       86.48     11.87 o 
  -6   7  12       39.55       59.56     14.53 o 
  -5   7  12       45.70       46.14     12.59 o 
  -4   7  12       13.55       19.60      5.50 o 
  -3   7  12        2.77       -1.58      4.79 o 
  -2   7  12       95.06      103.83      6.87 o 
  -1   7  12      548.59      556.75     21.02 o 
   0   7  12      503.49      540.40     16.50 o 
   1   7  12       94.88       98.37     10.34 o 
   2   7  12      777.73      798.06     33.65 o 
   3   7  12      583.03      580.34     23.28 o 
   4   7  12      605.92      690.26     31.77 o 
   5   7  12        2.01        3.03      9.40 o 
   6   7  12      106.98      115.89     13.80 o 
  -5   8  12        5.77        5.03      7.16 o 
  -4   8  12        7.10       11.56      6.99 o 
  -3   8  12       33.22       30.18      5.70 o 
  -2   8  12        2.32        2.61      5.58 o 
  -1   8  12       78.04       59.95      6.56 o 
   0   8  12      179.00      185.30     13.44 o 
   1   8  12       46.11       43.69      8.80 o 
   2   8  12        7.79        5.46     10.03 o 
   3   8  12      131.02      103.95     11.79 o 
   4   8  12       34.97       40.54     10.78 o 
   5   8  12        5.10        7.85      9.38 o 
  -5   9  12        2.48       16.33      8.63 o 
  -4   9  12        0.25        1.48      6.19 o 
  -3   9  12       44.42       49.38      8.50 o 
  -2   9  12       16.49        8.60      5.74 o 
  -1   9  12       32.29       30.56      6.27 o 
   0   9  12       20.38       19.06      7.89 o 
   1   9  12        0.01        8.23      8.07 o 
   2   9  12        2.16       19.13      7.18 o 
   3   9  12       19.65       33.22      8.89 o 
   4   9  12        1.12        6.08      8.49 o 
  -3  10  12       17.89       15.51      8.11 o 
  -2  10  12        4.35        4.73      8.49 o 
  -1  10  12        4.82        4.73      6.65 o 
   0  10  12       17.32        9.18      7.49 o 
   1  10  12        1.67      -13.00     13.00 o 
   2  10  12        0.00       -5.06     11.40 o 
   3  10  12       14.10       27.50     16.07 o 
  -8   1  13        2.76        9.27      7.13 o 
  -7   1  13        0.25        9.68      5.28 o 
  -6   1  13      367.87      438.50     12.37 o 
  -5   1  13       87.13       82.99      2.83 o 
  -4   1  13      167.78      163.13      3.63 o 
  -3   1  13      219.12      218.59      4.61 o 
  -2   1  13      604.24      598.36      9.54 o 
  -1   1  13       71.82       67.36      2.49 o 
   0   1  13       18.69       21.25      2.16 o 
   1   1  13      502.44      523.21     17.97 o 
   2   1  13      185.97      201.61      9.12 o 
   3   1  13        2.02       -2.01      7.37 o 
   4   1  13      313.63      278.56     12.70 o 
   5   1  13       71.68       68.75      7.96 o 
   6   1  13      111.92      106.47     11.36 o 
   7   1  13        0.40       -4.30     17.40 o 
  -8   2  13       79.04       83.30     11.26 o 
  -7   2  13      101.55      110.15      6.85 o 
  -6   2  13      259.05      308.03     10.41 o 
  -5   2  13        2.64        2.87      2.90 o 
  -4   2  13      523.56      534.90      9.47 o 
  -3   2  13        0.08       -0.84      2.04 o 
  -2   2  13        1.11        2.42      1.79 o 
  -1   2  13      148.15      160.04      5.67 o 
   0   2  13     1955.09     2063.38     97.02 o 
   1   2  13      115.39      125.77      5.70 o 
   2   2  13      651.38      669.54     24.70 o 
   3   2  13      119.00       94.00      7.15 o 
   4   2  13      166.54      160.49     13.61 o 
   5   2  13       48.17       51.27      9.82 o 
   6   2  13      187.15      215.07     11.10 o 
   7   2  13       24.06       20.06     18.42 o 
  -8   3  13       12.20       25.17     10.44 o 
  -7   3  13        0.65       21.49      7.57 o 
  -6   3  13        8.34        5.71      4.19 o 
  -5   3  13        4.80       -1.25      3.09 o 
  -4   3  13       37.55       27.82      2.83 o 
  -3   3  13       37.21       36.04      2.39 o 
  -2   3  13        2.77        3.28      1.43 o 
  -1   3  13       20.70       22.20      2.27 o 
   0   3  13      194.22      190.34      6.88 o 
   1   3  13       13.47        7.12      3.96 o 
   2   3  13       62.18       56.25      6.04 o 
   3   3  13       41.15       44.45      5.94 o 
   4   3  13      487.18      481.03     17.08 o 
   5   3  13       11.02       13.19      9.72 o 
   6   3  13      121.93      116.75     11.26 o 
   7   3  13        2.32      -13.51     13.51 o 
  -7   4  13       51.48       60.58     10.85 o 
  -6   4  13       11.10        5.12      6.55 o 
  -5   4  13        1.34        2.90      2.89 o 
  -4   4  13        6.19        3.61      3.46 o 
  -3   4  13        1.62        1.91      2.38 o 
  -2   4  13        5.00        4.24      1.63 o 
  -1   4  13      153.00      159.79      5.57 o 
   0   4  13        1.29        1.85      3.03 o 
   1   4  13       83.62       79.44      6.57 o 
   2   4  13       10.11        5.35      4.83 o 
   3   4  13       17.99       17.26      4.20 o 
   4   4  13        3.00       10.18      8.90 o 
   5   4  13        3.66       12.11      5.16 o 
   6   4  13        6.10        6.32      7.16 o 
   7   4  13        2.83        4.91     16.17 o 
  -7   5  13       79.29       82.89     11.05 o 
  -6   5  13        8.68        9.21      7.98 o 
  -5   5  13       54.54       41.89      4.74 o 
  -4   5  13       69.18       59.40      4.53 o 
  -3   5  13       80.71       70.51      3.49 o 
  -2   5  13      204.39      194.86      5.65 o 
  -1   5  13       93.70       82.31      9.35 o 
   0   5  13       11.77        1.24      3.73 o 
   1   5  13       64.60       50.00      6.22 o 
   2   5  13        0.41       10.70     11.97 o 
   3   5  13        5.75       17.17      7.88 o 
   4   5  13        4.06        5.61      4.68 o 
   5   5  13       40.32       43.25      6.69 o 
   6   5  13        2.55        7.41      8.90 o 
  -6   6  13       25.43       34.79      7.98 o 
  -5   6  13       24.29       14.32      5.15 o 
  -4   6  13        6.51        9.10      3.99 o 
  -3   6  13      305.39      323.46     10.60 o 
  -2   6  13       23.33       16.95      3.13 o 
  -1   6  13     1108.54     1141.05     36.25 o 
   0   6  13      243.39      243.10     10.56 o 
   1   6  13      906.23     1031.45     35.67 o 
   2   6  13      189.11      172.47     17.29 o 
   3   6  13      219.43      237.74     16.17 o 
   4   6  13      403.59      433.61     20.93 o 
   5   6  13       13.81       22.28     22.82 o 
   6   6  13        0.81        2.07     10.75 o 
  -6   7  13        0.94       16.37     12.28 o 
  -5   7  13       38.39       27.19      8.30 o 
  -4   7  13      116.68      121.82      8.11 o 
  -3   7  13       28.00       30.99      5.31 o 
  -2   7  13      248.47      254.09     11.67 o 
  -1   7  13      112.33      128.09     10.28 o 
   0   7  13        8.89        9.70      4.69 o 
   1   7  13        5.12       -0.78      7.23 o 
   2   7  13      870.17      959.88     35.90 o 
   3   7  13       90.58       99.90     19.96 o 
   4   7  13       70.62       66.06     10.78 o 
   5   7  13       19.52        2.71     12.57 o 
  -5   8  13        6.88       11.67      8.25 o 
  -4   8  13        6.24       10.96     13.71 o 
  -3   8  13       90.42       94.46      9.87 o 
  -2   8  13        5.59        6.79      5.25 o 
  -1   8  13        5.67        9.06      5.53 o 
   0   8  13       11.85        7.33      4.96 o 
   1   8  13        2.09        6.85      7.57 o 
   2   8  13      131.11      114.44     11.70 o 
   3   8  13      139.44      156.71     14.40 o 
   4   8  13       26.77       49.67     12.10 o 
   5   8  13        9.14        0.20     14.94 o 
  -4   9  13       23.26       28.04      8.15 o 
  -3   9  13        3.61       -2.42      6.57 o 
  -2   9  13        0.15       -0.52      5.83 o 
  -1   9  13        0.48       16.91     12.52 o 
   0   9  13        9.38       -5.21     11.70 o 
   1   9  13        8.00        2.79     15.04 o 
   2   9  13       33.56       37.05      8.10 o 
   3   9  13       10.63        3.56      9.01 o 
   4   9  13        2.58        5.39      9.35 o 
  -3  10  13        1.17        3.14      7.47 o 
  -2  10  13      147.20      186.01     15.83 o 
  -1  10  13       74.27       92.30     10.23 o 
   0  10  13       22.61       35.64      7.97 o 
   1  10  13        6.17       -3.92     15.15 o 
   2  10  13       20.58       22.99     13.23 o 
  -8   0  14        0.04       12.49      9.21 o 
  -7   0  14      713.94      804.16     25.99 o 
  -6   0  14     2197.82     2643.16     86.58 o 
  -5   0  14      292.24      333.28     11.15 o 
  -4   0  14       12.93       10.13      6.45 o 
  -3   0  14      483.99      473.98     15.04 o 
  -2   0  14      183.57      166.24      5.21 o 
  -1   0  14      332.14      340.58     12.08 o 
   0   0  14     3857.63     3902.72    129.56 o 
   1   0  14       43.37       36.23      4.30 o 
   2   0  14        7.29        4.50      6.96 o 
   3   0  14       31.82       20.88      7.37 o 
   4   0  14      170.75      160.05     13.10 o 
   5   0  14       18.47       11.26      9.21 o 
   6   0  14       46.39       67.54     14.33 o 
   7   0  14       31.27      -17.40     17.40 o 
  -8   1  14      432.32      496.95     23.33 o 
  -7   1  14      130.12      143.73      7.43 o 
  -6   1  14        8.05       14.02      6.65 o 
  -5   1  14       58.19       60.01      3.34 o 
  -4   1  14     1218.73     1308.64     20.51 o 
  -3   1  14       93.11       95.52      2.96 o 
  -2   1  14        7.13        3.94      1.60 o 
  -1   1  14       15.91       12.07      1.75 o 
   0   1  14        5.32        2.71      1.92 o 
   1   1  14       45.05       51.08      4.00 o 
   2   1  14       39.68       47.70      5.48 o 
   3   1  14      153.27      147.66      8.61 o 
   4   1  14       57.67       59.30      9.62 o 
   5   1  14        0.06       13.75      6.29 o 
   6   1  14       21.79       42.06      8.21 o 
   7   1  14       87.65       65.09     17.60 o 
  -8   2  14       12.54       22.92      9.62 o 
  -7   2  14       45.36       53.03      9.82 o 
  -6   2  14      612.84      683.78     32.75 o 
  -5   2  14      322.87      331.86      8.83 o 
  -4   2  14        5.27        6.70      2.21 o 
  -3   2  14       71.53       68.51      2.64 o 
  -2   2  14      450.62      447.38     10.12 o 
  -1   2  14       50.97       53.84      3.26 o 
   0   2  14      545.68      553.09     17.81 o 
   1   2  14      153.56      163.79      8.32 o 
   2   2  14        0.49        6.50      4.69 o 
   3   2  14      300.63      325.86     14.74 o 
   4   2  14      291.92      316.47     13.02 o 
   5   2  14       15.38       15.29      5.85 o 
   6   2  14      208.90      206.12     14.02 o 
   7   2  14        4.41       14.74     18.42 o 
  -7   3  14      251.53      310.29     18.22 o 
  -6   3  14       28.22       34.21      4.61 o 
  -5   3  14       19.06       15.79      2.90 o 
  -4   3  14        0.12        6.39      2.28 o 
  -3   3  14       18.02       13.16      2.53 o 
  -2   3  14       51.15       51.54      2.99 o 
  -1   3  14       46.17       52.16      3.17 o 
   0   3  14        8.25       13.78      7.06 o 
   1   3  14       20.38       21.14      7.37 o 
   2   3  14       54.24       46.80      3.89 o 
   3   3  14      398.33      409.39     15.27 o 
   4   3  14       37.02       41.54      5.05 o 
   5   3  14       18.85       15.53      5.31 o 
   6   3  14       33.28       19.63      6.86 o 
   7   3  14       48.25       57.92     13.92 o 
  -7   4  14       27.63       29.06      8.19 o 
  -6   4  14       81.04       80.44      7.78 o 
  -5   4  14        7.02        3.85      4.33 o 
  -4   4  14        1.21       -2.97      2.97 o 
  -3   4  14       73.53       69.19      5.36 o 
  -2   4  14       96.65       89.22      5.25 o 
  -1   4  14       90.59       94.05      4.33 o 
   0   4  14        5.57        6.72      3.19 o 
   1   4  14       79.63       65.86      6.72 o 
   2   4  14       16.54       18.33      5.70 o 
   3   4  14       72.30       63.20      4.67 o 
   4   4  14        1.09       10.67      6.34 o 
   5   4  14       76.53       89.77      7.77 o 
   6   4  14        0.00       -0.91      7.08 o 
  -7   5  14       18.80       23.95      8.80 o 
  -6   5  14        0.11       -2.87      7.37 o 
  -5   5  14      167.94      159.94      7.64 o 
  -4   5  14      297.16      282.70     10.60 o 
  -3   5  14      143.43      149.67      6.18 o 
  -2   5  14      289.20      294.14     13.61 o 
  -1   5  14       55.05       38.72      4.01 o 
   0   5  14       76.38       69.10     18.11 o 
   1   5  14        7.51        0.82     10.13 o 
   2   5  14      209.70      166.86     12.18 o 
   3   5  14      289.03      282.52     15.48 o 
   4   5  14        3.63        3.50      5.22 o 
   5   5  14       18.84       21.00      9.19 o 
   6   5  14       41.65       35.61     17.19 o 
  -6   6  14       48.68       58.95     12.08 o 
  -5   6  14       24.85       19.43      4.98 o 
  -4   6  14      155.50      149.82      7.07 o 
  -3   6  14        6.51       11.20      3.67 o 
  -2   6  14       41.27       32.17      3.20 o 
  -1   6  14      186.92      162.99     16.00 o 
   0   6  14       50.96       36.88      8.67 o 
   1   6  14      682.94      678.05     27.02 o 
   2   6  14      506.20      505.69     25.10 o 
   3   6  14       32.05       29.39      7.94 o 
   4   6  14      122.28      127.91     12.41 o 
   5   6  14      836.64     1009.95     43.91 o 
   6   6  14        0.13       -0.82     18.01 o 
  -6   7  14       23.01      -13.30     13.30 o 
  -5   7  14       14.83       12.14     14.22 o 
  -4   7  14       83.62       91.39     16.04 o 
  -3   7  14       75.70       81.54      6.67 o 
  -2   7  14       38.70       43.74      6.29 o 
  -1   7  14      101.08       99.68      7.46 o 
   0   7  14       45.17       44.64      5.36 o 
   1   7  14      265.94      261.57     19.96 o 
   2   7  14      189.64      177.59     14.22 o 
   3   7  14      209.01      228.09     15.95 o 
   4   7  14      367.03      402.32     38.38 o 
   5   7  14      140.16      139.01     15.36 o 
  -5   8  14       27.91       35.21     19.34 o 
  -4   8  14       61.47       62.98      7.95 o 
  -3   8  14       30.40       22.11      6.35 o 
  -2   8  14        4.58        4.75      8.00 o 
  -1   8  14        7.31        8.88      5.84 o 
   0   8  14       31.57       32.76      5.70 o 
   1   8  14       46.78       34.16      9.09 o 
   2   8  14       59.20       65.26     17.19 o 
   3   8  14       16.13       11.74     20.77 o 
   4   8  14        6.42        9.78     11.39 o 
  -4   9  14       65.08       73.51     10.17 o 
  -3   9  14       22.72       35.62      8.15 o 
  -2   9  14        0.17        7.14      6.25 o 
  -1   9  14       70.21       80.04      7.88 o 
   0   9  14        3.13        9.06      5.48 o 
   1   9  14       35.49       45.33      9.91 o 
   2   9  14       20.29       20.12     15.76 o 
   3   9  14        1.17       -2.72      9.93 o 
  -2  10  14       17.90       13.31      7.50 o 
  -1  10  14        7.65       13.92      6.77 o 
   0  10  14       16.30       12.54      6.96 o 
   1  10  14        3.84       -0.93     17.91 o 
   2  10  14       10.87        5.96     12.80 o 
  -8   1  15       59.95       79.21     10.23 o 
  -7   1  15       41.74       49.67      5.86 o 
  -6   1  15       67.83       69.55      9.11 o 
  -5   1  15        6.00        8.12      2.94 o 
  -4   1  15     1743.06     1882.17     44.82 o 
  -3   1  15      103.77      100.54      3.31 o 
  -2   1  15      332.18      306.91     11.55 o 
  -1   1  15      295.86      299.21     23.44 o 
   0   1  15       23.13       26.66      3.53 o 
   1   1  15        0.24       -2.82      3.98 o 
   2   1  15      109.69      106.40      7.98 o 
   3   1  15      116.44      122.97      8.60 o 
   4   1  15       42.15       46.78      7.06 o 
   5   1  15        0.45       11.88      7.65 o 
   6   1  15       42.89       44.46      9.62 o 
   7   1  15       16.33        2.66     15.15 o 
  -8   2  15       32.81       45.44      9.62 o 
  -7   2  15      121.19      133.86     11.46 o 
  -6   2  15       49.47       57.71      5.90 o 
  -5   2  15      182.67      190.28      6.31 o 
  -4   2  15      410.88      438.55      9.57 o 
  -3   2  15       10.05       11.79      2.03 o 
  -2   2  15      282.95      284.06      7.69 o 
  -1   2  15        0.09        2.60      3.34 o 
   0   2  15        0.34        0.64      1.58 o 
   1   2  15       35.72       36.84      5.43 o 
   2   2  15      932.89      954.25     40.73 o 
   3   2  15       94.73       85.76      7.94 o 
   4   2  15      171.75      166.32      8.49 o 
   5   2  15       32.88       29.31      6.00 o 
   6   2  15       53.13       62.00     10.85 o 
   7   2  15       31.24      -11.87     18.01 o 
  -7   3  15        1.05        9.01      7.78 o 
  -6   3  15       96.60       93.13      8.60 o 
  -5   3  15        0.92        4.05      2.84 o 
  -4   3  15       49.54       51.29      3.07 o 
  -3   3  15       34.54       37.62      2.90 o 
  -2   3  15      135.98      128.05      4.86 o 
  -1   3  15       89.20      117.13      4.88 o 
   0   3  15       23.44        6.96      3.38 o 
   1   3  15        0.18       -3.76      4.66 o 
   2   3  15      143.91      145.83      6.55 o 
   3   3  15       22.57       36.17     11.67 o 
   4   3  15       13.04        5.96      4.74 o 
   5   3  15        3.40       -2.28      5.71 o 
   6   3  15      197.68      181.37     12.79 o 
  -7   4  15       63.71       67.95      8.60 o 
  -6   4  15       21.13       32.13      7.98 o 
  -5   4  15       59.21       55.26      4.43 o 
  -4   4  15       72.50       71.92      4.57 o 
  -3   4  15        2.77        5.40      2.39 o 
  -2   4  15        0.68       -0.34      2.65 o 
  -1   4  15        6.15        6.71      2.46 o 
   0   4  15       39.58       37.35      5.74 o 
   1   4  15       44.03       38.21      9.72 o 
   2   4  15       21.59       33.11      6.32 o 
   3   4  15        4.49        7.42      3.73 o 
   4   4  15       22.92       25.86      5.38 o 
   5   4  15       43.40       43.63      6.86 o 
   6   4  15        0.68       -1.34      9.23 o 
  -7   5  15        0.16       16.78     15.76 o 
  -6   5  15       28.11       18.01      7.57 o 
  -5   5  15      200.87      211.28      9.05 o 
  -4   5  15       12.88        6.44      3.92 o 
  -3   5  15       47.75       40.52      4.01 o 
  -2   5  15       65.18       42.69      3.77 o 
  -1   5  15      164.41      145.17      6.31 o 
   0   5  15      191.96      176.75      7.72 o 
   1   5  15        4.59       10.12      6.02 o 
   2   5  15        2.65       -2.60      6.86 o 
   3   5  15       56.22       56.04      8.51 o 
   4   5  15        0.01       12.27     11.26 o 
   5   5  15        4.92       12.19      8.80 o 
   6   5  15        0.27       -2.66     15.76 o 
  -6   6  15      106.74      120.76     18.63 o 
  -5   6  15        2.14        3.15      5.26 o 
  -4   6  15       28.37       34.42      5.76 o 
  -3   6  15       22.91       18.81      4.80 o 
  -2   6  15      160.66      137.89      8.04 o 
  -1   6  15      110.13      101.12      6.98 o 
   0   6  15        7.40        7.29      5.08 o 
   1   6  15      682.92      673.40     31.64 o 
   2   6  15       75.25       72.47      9.05 o 
   3   6  15      271.53      276.25     15.77 o 
   4   6  15       28.89       20.98      8.98 o 
   5   6  15       58.59       53.16     11.88 o 
   6   6  15      276.21      296.28     20.26 o 
  -5   7  15       12.57       20.00      8.67 o 
  -4   7  15       10.16       20.79      6.39 o 
  -3   7  15       83.65       82.22     10.96 o 
  -2   7  15      216.13      212.30     11.11 o 
  -1   7  15       11.55        7.00      5.15 o 
   0   7  15      109.12       98.66      7.02 o 
   1   7  15      216.19      244.29     23.23 o 
   2   7  15        1.74      -10.23     10.23 o 
   3   7  15        0.75       -8.13      8.13 o 
   4   7  15      484.69      537.71     36.02 o 
   5   7  15       12.92       11.20     13.98 o 
  -5   8  15        1.26        9.22      9.33 o 
  -4   8  15        2.56        4.60      6.96 o 
  -3   8  15       11.70       10.39      5.84 o 
  -2   8  15        0.27        0.36      6.01 o 
  -1   8  15       34.74       29.27      6.26 o 
   0   8  15        6.22        5.46     11.56 o 
   1   8  15        0.00       18.23      8.68 o 
   2   8  15       16.00       15.53     10.71 o 
   3   8  15       10.44        4.02     12.38 o 
   4   8  15       37.95       37.66     16.78 o 
  -4   9  15        8.01       12.44      7.80 o 
  -3   9  15       29.93       37.93      7.69 o 
  -2   9  15       37.73       38.73      7.81 o 
  -1   9  15        2.51        3.15     10.55 o 
   0   9  15        0.05       -3.65      8.74 o 
   1   9  15        0.02       -9.93      9.93 o 
   2   9  15        0.25       -0.52     15.35 o 
   3   9  15        6.62        4.03     12.15 o 
  -2  10  15      143.50      141.24     12.30 o 
  -1  10  15        0.94        8.95      9.64 o 
   0  10  15      165.07      178.93     16.31 o 
   1  10  15       53.07       61.51     12.49 o 
  -7   0  16       18.94       18.42      7.57 o 
  -6   0  16       12.54       25.17      6.96 o 
  -5   0  16     1316.79     1460.96     44.48 o 
  -4   0  16     2940.45     3167.61     86.69 o 
  -3   0  16      665.84      732.16     21.97 o 
  -2   0  16      207.38      188.23     15.35 o 
  -1   0  16      871.30      952.55     34.39 o 
   0   0  16      329.55      346.10     16.99 o 
   1   0  16      272.05      274.47     18.83 o 
   2   0  16     1485.42     1465.67     80.64 o 
   3   0  16       26.99       24.77      8.39 o 
   4   0  16       31.35       36.64     11.05 o 
   5   0  16       13.89       32.13     12.28 o 
   6   0  16      171.38      227.80     20.88 o 
   7   0  16        5.84       23.33     20.26 o 
  -7   1  16       41.40       30.31      5.72 o 
  -6   1  16      873.93      992.70     29.45 o 
  -5   1  16      288.06      307.57      8.76 o 
  -4   1  16        2.46        1.59      3.13 o 
  -3   1  16      117.01      111.27      4.16 o 
  -2   1  16     2154.21     2208.07     44.52 o 
  -1   1  16      250.93      270.73      7.26 o 
   0   1  16        5.47        0.77      8.70 o 
   1   1  16       43.29       33.15      5.57 o 
   2   1  16       86.69       85.13      7.95 o 
   3   1  16        0.05       -4.69      5.35 o 
   4   1  16       34.25       47.01      7.81 o 
   5   1  16       69.39       74.10      9.00 o 
   6   1  16       17.33       16.76      7.52 o 
   7   1  16        0.89      -12.69     16.58 o 
  -7   2  16      125.41      125.87     11.26 o 
  -6   2  16        3.58       -3.56      4.97 o 
  -5   2  16      102.53      107.38      5.71 o 
  -4   2  16      584.42      663.79     15.59 o 
  -3   2  16      337.92      338.10      9.14 o 
  -2   2  16        9.63        7.77      2.42 o 
  -1   2  16       30.29       24.62      4.57 o 
   0   2  16      181.16      177.02     13.20 o 
   1   2  16        1.54        2.96      6.65 o 
   2   2  16      283.54      266.94     13.46 o 
   3   2  16      101.83      103.74     10.75 o 
   4   2  16        0.99       -5.18      5.18 o 
   5   2  16       66.53       69.46      7.87 o 
   6   2  16       50.21       35.73     10.60 o 
   7   2  16        4.57       39.91     18.63 o 
  -7   3  16       28.08       23.54      9.01 o 
  -6   3  16        7.81        9.62      7.16 o 
  -5   3  16      487.18      499.32     13.66 o 
  -4   3  16        6.81        2.73      3.22 o 
  -3   3  16       55.00       48.16      8.99 o 
  -2   3  16       20.63       18.03      2.90 o 
  -1   3  16       38.94       30.23      3.30 o 
   0   3  16       22.33       16.75      4.50 o 
   1   3  16       45.74       47.55      6.12 o 
   2   3  16       19.15       21.29      3.05 o 
   3   3  16       38.01       38.13      4.56 o 
   4   3  16        1.67        4.08      7.27 o 
   5   3  16      119.10      135.50      9.27 o 
   6   3  16       12.23       15.35     15.35 o 
  -7   4  16        0.33       10.64      8.39 o 
  -6   4  16        1.25       -0.61      6.75 o 
  -5   4  16       29.19       23.68      5.16 o 
  -4   4  16      248.13      213.40      8.89 o 
  -3   4  16       31.19       20.97      2.86 o 
  -2   4  16        0.68        1.34      3.50 o 
  -1   4  16       26.67       23.44      2.91 o 
   0   4  16        3.14       -2.80      4.77 o 
   1   4  16       17.85       11.68      7.09 o 
   2   4  16        8.47        4.28      5.93 o 
   3   4  16       32.66       27.12      4.08 o 
   4   4  16        0.00       -7.11      7.56 o 
   5   4  16       25.09       22.56      8.30 o 
   6   4  16        2.13        8.92     11.15 o 
  -6   5  16      128.63      115.44     16.37 o 
  -5   5  16       19.21       20.37      4.79 o 
  -4   5  16       39.56       32.55      4.34 o 
  -3   5  16      282.77      256.83      8.87 o 
  -2   5  16      395.62      367.36     17.02 o 
  -1   5  16      150.93      151.24      6.97 o 
   0   5  16      110.30       98.30     10.34 o 
   1   5  16       95.29       81.22      9.24 o 
   2   5  16      179.19      180.63     13.92 o 
   3   5  16        8.21        7.91      9.93 o 
   4   5  16       95.97       84.72     10.55 o 
   5   5  16      137.93      167.06     25.38 o 
   6   5  16        3.38      -14.74     14.74 o 
  -6   6  16        2.69        6.75     10.23 o 
  -5   6  16        0.15       11.40      7.83 o 
  -4   6  16       60.52       46.31      6.19 o 
  -3   6  16       10.24       11.41      7.06 o 
  -2   6  16       91.90       73.97      6.20 o 
  -1   6  16       13.03       13.97      4.82 o 
   0   6  16      102.30       93.53      7.04 o 
   1   6  16       68.13       64.83      8.73 o 
   2   6  16       10.21       13.73     15.86 o 
   3   6  16      309.89      330.23     21.29 o 
   4   6  16      147.99      138.76     13.28 o 
   5   6  16        7.92       21.66      9.60 o 
  -5   7  16       12.23       -0.27      5.91 o 
  -4   7  16        9.86       18.79      6.01 o 
  -3   7  16       14.75       13.63      5.77 o 
  -2   7  16       68.58       62.50      7.40 o 
  -1   7  16       68.55       62.55      6.11 o 
   0   7  16       10.76        6.28      7.85 o 
   1   7  16      190.72      174.80     12.21 o 
   2   7  16        8.43       -7.03      9.04 o 
   3   7  16       85.13       96.30     23.13 o 
   4   7  16       80.81       89.05     12.08 o 
   5   7  16      155.29      181.28     16.20 o 
  -4   8  16       32.93       24.69      6.98 o 
  -3   8  16       77.31       88.49      9.26 o 
  -2   8  16       24.30       29.63      7.28 o 
  -1   8  16       45.01       54.53      7.45 o 
   0   8  16       36.77       32.97      8.63 o 
   1   8  16        0.68       -9.34      9.34 o 
   2   8  16       33.11       19.93     16.48 o 
   3   8  16       29.31       25.80     10.55 o 
   4   8  16        2.54        9.90     13.08 o 
  -3   9  16       25.10       16.55      9.17 o 
  -2   9  16       24.43       32.52      7.62 o 
  -1   9  16       42.04       52.49      7.63 o 
   0   9  16        1.97       20.13     10.62 o 
   1   9  16       59.01       60.84     11.07 o 
   2   9  16        1.47       -2.72     11.58 o 
   3   9  16       30.18       21.40     15.96 o 
   0  10  16       23.12       18.09     13.27 o 
  -7   1  17        0.31        3.92      6.75 o 
  -6   1  17      193.19      193.24      8.89 o 
  -5   1  17       50.13       42.52      3.64 o 
  -4   1  17      514.58      528.41     16.31 o 
  -3   1  17        7.09        3.75      3.31 o 
  -2   1  17     3692.72     3922.49     88.69 o 
  -1   1  17       20.52       20.58      3.11 o 
   0   1  17      502.30      491.64     30.19 o 
   1   1  17      140.92      113.06      8.46 o 
   2   1  17      116.35      114.93      8.90 o 
   3   1  17       22.72       24.46      6.58 o 
   4   1  17      113.20      111.23      9.96 o 
   5   1  17       29.58        7.21      8.45 o 
   6   1  17        0.46       -7.48      7.48 o 
   7   1  17        1.58        5.53     17.19 o 
  -7   2  17        8.51        9.01      7.98 o 
  -6   2  17       10.96       17.68      4.69 o 
  -5   2  17      160.61      141.19      5.50 o 
  -4   2  17        5.53       -3.07      3.07 o 
  -3   2  17      356.21      353.18     10.63 o 
  -2   2  17      253.05      270.10      8.41 o 
  -1   2  17        0.37       -2.38      2.87 o 
   0   2  17       33.62       31.66      2.90 o 
   1   2  17        0.33       -4.92      4.92 o 
   2   2  17       12.77       20.86      6.00 o 
   3   2  17        0.17       -5.45      6.57 o 
   4   2  17      226.52      222.03     10.95 o 
   5   2  17       45.59       47.82      8.08 o 
   6   2  17       36.94       48.30      8.89 o 
  -7   3  17       37.79       48.10     10.44 o 
  -6   3  17       42.07       32.34      8.80 o 
  -5   3  17       31.13       20.99      3.36 o 
  -4   3  17      185.71      184.71      7.26 o 
  -3   3  17        0.01        1.31      3.86 o 
  -2   3  17       96.13      116.14      8.95 o 
  -1   3  17       67.07       58.27      3.93 o 
   0   3  17      134.04      121.91      9.17 o 
   1   3  17       23.51       17.29      6.00 o 
   2   3  17       21.81       14.00      7.16 o 
   3   3  17        0.32        1.93      8.60 o 
   4   3  17       56.55       59.34      6.96 o 
   5   3  17       24.10       14.22     19.24 o 
   6   3  17        1.08       14.21     11.67 o 
  -7   4  17       11.01       13.92     12.08 o 
  -6   4  17      112.74      115.64     10.64 o 
  -5   4  17       73.80       68.33      8.24 o 
  -4   4  17       52.21       50.03      5.33 o 
  -3   4  17       64.52       66.27      6.02 o 
  -2   4  17      193.17      147.94      7.28 o 
  -1   4  17        0.34        3.82      3.11 o 
   0   4  17        7.53        5.38      5.90 o 
   1   4  17       32.10       24.54      6.44 o 
   2   4  17       35.41       19.20      7.31 o 
   3   4  17        0.63        2.88      6.94 o 
   4   4  17       18.14       13.24      9.01 o 
   5   4  17        0.03        3.36     10.85 o 
   6   4  17       10.50       56.17     13.67 o 
  -6   5  17        8.95        5.94     10.44 o 
  -5   5  17        0.02        2.42      5.67 o 
  -4   5  17       44.96       38.63      6.01 o 
  -3   5  17      288.69      265.47     12.09 o 
  -2   5  17       23.12       14.68      5.04 o 
  -1   5  17       33.49       15.10      4.40 o 
   0   5  17       64.19       52.64      7.52 o 
   1   5  17      161.40      140.33     18.83 o 
   2   5  17       89.43       88.19     11.36 o 
   3   5  17        0.09       -6.01      7.74 o 
   4   5  17        0.04        8.94     10.14 o 
   5   5  17       51.01       64.92     14.74 o 
   6   5  17        0.15      -15.95     23.74 o 
  -5   6  17        1.39       -1.31      5.99 o 
  -4   6  17      245.41      229.94     13.02 o 
  -3   6  17        2.71        2.31      4.96 o 
  -2   6  17        2.41       -4.32      8.44 o 
  -1   6  17       14.71       -1.03      6.38 o 
   0   6  17      411.78      405.07     21.22 o 
   1   6  17        2.02        2.63     14.22 o 
   2   6  17       11.98        9.02     19.44 o 
   3   6  17      252.04      260.14     15.03 o 
   4   6  17        4.19      -12.84     13.61 o 
   5   6  17       52.74       51.72     17.91 o 
  -5   7  17        1.86       19.77     10.23 o 
  -4   7  17        9.78       17.08      7.74 o 
  -3   7  17        4.60        0.62      6.22 o 
  -2   7  17       43.66       51.00      6.59 o 
  -1   7  17      104.05       91.41      7.65 o 
   0   7  17      160.28      157.09     12.23 o 
   1   7  17        0.01       -5.25      7.60 o 
   2   7  17       14.42       21.72     10.10 o 
   3   7  17      182.04      197.15     15.70 o 
   4   7  17        2.60       -2.16     11.36 o 
  -4   8  17       30.75       19.66      6.79 o 
  -3   8  17        4.17       -2.29      5.93 o 
  -2   8  17       18.64       26.37      7.15 o 
  -1   8  17       17.95       13.37      6.20 o 
   0   8  17        2.63        0.84     11.97 o 
   1   8  17        0.30       -3.14      8.73 o 
   2   8  17        2.96      -10.05     10.05 o 
   3   8  17        7.43       13.69     12.18 o 
  -3   9  17       10.64       23.30     13.82 o 
  -2   9  17        6.68        6.36      7.32 o 
  -1   9  17       12.47       24.36      7.31 o 
   0   9  17       18.73       36.96     12.59 o 
   1   9  17        0.00      -10.71     10.71 o 
   2   9  17        1.30      -11.42     11.42 o 
  -7   0  18       73.11       55.88      8.60 o 
  -6   0  18       33.95       22.51     10.44 o 
  -5   0  18       18.25       11.23      4.98 o 
  -4   0  18       39.90       28.66      5.64 o 
  -3   0  18     1917.22     1965.53     59.80 o 
  -2   0  18     1660.70     1803.79     76.34 o 
  -1   0  18      787.35      900.56     30.70 o 
   0   0  18      921.18      938.84     39.09 o 
   1   0  18      597.59      602.56     35.61 o 
   2   0  18       75.30       51.58     11.26 o 
   3   0  18      132.34      144.50     14.74 o 
   4   0  18      237.83      224.94     19.85 o 
   5   0  18        9.72       11.67     14.12 o 
   6   0  18       47.98       39.50     17.19 o 
  -7   1  18        0.17        7.31      6.73 o 
  -6   1  18        0.88        0.26      5.41 o 
  -5   1  18       29.79       29.54      4.30 o 
  -4   1  18     1117.27     1219.22     35.08 o 
  -3   1  18      463.24      474.14     10.79 o 
  -2   1  18        0.03       -3.04      3.04 o 
  -1   1  18      173.51      174.72      6.43 o 
   0   1  18     2151.99     2299.94     54.68 o 
   1   1  18      267.80      242.33     16.07 o 
   2   1  18       18.36       16.21      6.49 o 
   3   1  18       32.48       13.94      8.80 o 
   4   1  18       70.05       71.92      9.68 o 
   5   1  18        6.61        2.38      9.83 o 
   6   1  18        8.45       -4.68     18.11 o 
  -7   2  18       27.99       11.67      8.60 o 
  -6   2  18        2.86       -1.50      5.21 o 
  -5   2  18      147.54      135.52      6.11 o 
  -4   2  18        7.41       13.14      3.08 o 
  -3   2  18      121.29      125.90      6.80 o 
  -2   2  18      157.69      163.54     10.13 o 
  -1   2  18      261.10      272.40     14.94 o 
   0   2  18        0.01       -0.26      7.78 o 
   1   2  18       25.65       21.20      6.22 o 
   2   2  18        2.24        3.22      5.72 o 
   3   2  18        6.94        1.68      6.14 o 
   4   2  18       80.59       82.48     10.95 o 
   5   2  18       38.58       26.59      7.56 o 
   6   2  18        0.80        0.06     11.19 o 
  -7   3  18       15.21       15.76     10.23 o 
  -6   3  18        1.41        8.19      7.16 o 
  -5   3  18       31.46       31.58      4.66 o 
  -4   3  18        7.51        5.13      4.20 o 
  -3   3  18      692.42      683.23     23.08 o 
  -2   3  18        3.37        9.38      3.94 o 
  -1   3  18       85.46       75.77      7.56 o 
   0   3  18       59.53       66.83      6.93 o 
   1   3  18       55.91       30.96      7.28 o 
   2   3  18        9.66        8.47      8.08 o 
   3   3  18       14.40       21.84      7.22 o 
   4   3  18        5.24        3.52      9.01 o 
   5   3  18       30.52       48.91     10.85 o 
   6   3  18        9.34       27.24     14.12 o 
  -6   4  18      127.77      103.77     14.33 o 
  -5   4  18        1.82       -0.36      6.50 o 
  -4   4  18       16.58       10.01      3.67 o 
  -3   4  18       10.85        5.92      4.21 o 
  -2   4  18      466.61      438.93     17.25 o 
  -1   4  18       80.50       61.77      5.37 o 
   0   4  18       14.97       16.53      6.75 o 
   1   4  18        1.18       -6.18      6.18 o 
   2   4  18        7.35        4.73      6.58 o 
   3   4  18        0.19        9.50      8.63 o 
   4   4  18        3.44        7.36     11.36 o 
   5   4  18        5.31        0.82      9.70 o 
   6   4  18        4.01       14.02     17.40 o 
  -6   5  18       27.34        3.68     11.05 o 
  -5   5  18       33.06       18.90      5.82 o 
  -4   5  18       79.17       67.00      7.25 o 
  -3   5  18        9.64        4.49      5.74 o 
  -2   5  18      156.62      146.03      7.97 o 
  -1   5  18      268.17      237.70     10.48 o 
   0   5  18      227.85      198.47     12.59 o 
   1   5  18       77.30       70.92     11.15 o 
   2   5  18        0.05        4.42      7.94 o 
   3   5  18       46.02       45.50      9.83 o 
   4   5  18      150.99      139.40     14.13 o 
   5   5  18        6.11        3.39     10.60 o 
  -5   6  18        6.12        9.76      7.23 o 
  -4   6  18        7.46        2.47      6.46 o 
  -3   6  18        5.01        7.68      5.83 o 
  -2   6  18       33.00       29.09      5.94 o 
  -1   6  18        0.00       -3.32      6.41 o 
   0   6  18       28.71       14.41      8.01 o 
   1   6  18       14.34       13.30      8.38 o 
   2   6  18      111.59      114.11     12.00 o 
   3   6  18       15.14       20.18      9.23 o 
   4   6  18        0.61       11.43     10.75 o 
   5   6  18       92.53      113.82     15.55 o 
  -5   7  18       93.85       65.29     13.71 o 
  -4   7  18        1.59        2.53      6.18 o 
  -3   7  18        6.87       -5.43      7.60 o 
  -2   7  18        0.35       -4.23      5.98 o 
  -1   7  18       23.46       15.45      6.44 o 
   0   7  18        6.46       12.86     13.20 o 
   1   7  18       30.13       38.07      8.63 o 
   2   7  18        2.37       -6.69      9.55 o 
   3   7  18      116.17      131.61     14.18 o 
   4   7  18        1.05        3.19     11.29 o 
  -4   8  18      145.64      157.47     11.58 o 
  -3   8  18       58.79       62.29      9.14 o 
  -2   8  18       52.39       63.00      8.14 o 
  -1   8  18      131.76      146.87     11.20 o 
   0   8  18        1.22       -3.08      8.47 o 
   1   8  18       29.77       13.97     10.20 o 
   2   8  18       39.27       36.69     12.34 o 
   3   8  18        6.02       -1.08     12.15 o 
  -2   9  18        0.48       -5.74      9.16 o 
  -1   9  18       17.31       29.99      7.80 o 
   0   9  18        0.28        4.00      8.38 o 
   1   9  18       33.54       44.73     11.88 o 
  -7   1  19       10.13        7.98     12.49 o 
  -6   1  19      420.05      442.43     16.81 o 
  -5   1  19        0.32       -4.06      4.35 o 
  -4   1  19      297.95      304.92     18.05 o 
  -3   1  19       47.31       42.62      5.44 o 
  -2   1  19      994.30     1071.02     33.52 o 
  -1   1  19        2.66       -1.27      2.70 o 
   0   1  19     3502.73     3839.06    155.86 o 
   1   1  19        3.58        8.50      5.49 o 
   2   1  19      576.99      632.64     25.16 o 
   3   1  19       63.66       67.24      8.83 o 
   4   1  19      123.43      138.60     12.47 o 
   5   1  19       26.08       23.81      9.15 o 
   6   1  19       42.38       68.94     14.03 o 
  -7   2  19        0.72       -1.64      8.60 o 
  -6   2  19        0.09       -5.32      6.96 o 
  -5   2  19        4.70        9.18      4.01 o 
  -4   2  19        7.02       -2.35      4.34 o 
  -3   2  19      112.40       91.14     10.26 o 
  -2   2  19        0.80       -0.93      3.40 o 
  -1   2  19      452.71      457.86     24.46 o 
   0   2  19       29.56       29.55      3.36 o 
   1   2  19       20.32       13.56      6.73 o 
   2   2  19        5.38       -1.32      7.37 o 
   3   2  19        1.28        0.92      7.57 o 
   4   2  19       43.11       51.09      9.87 o 
   5   2  19       12.48       11.56      8.22 o 
   6   2  19       43.20       59.64     13.39 o 
  -6   3  19       27.90       20.47     11.05 o 
  -5   3  19       62.27       69.18      5.37 o 
  -4   3  19       48.62       48.47      5.81 o 
  -3   3  19      115.12       98.64      7.05 o 
  -2   3  19      107.04       98.72      6.31 o 
  -1   3  19        0.50       11.81      6.64 o 
   0   3  19       43.31       57.37     12.69 o 
   1   3  19       69.85       60.68      8.70 o 
   2   3  19       32.92       30.91      7.17 o 
   3   3  19        0.20       13.24     10.06 o 
   4   3  19        8.35       13.23      8.44 o 
   5   3  19        0.12       -0.92      9.09 o 
   6   3  19       13.75       37.52     13.03 o 
  -6   4  19        5.78        1.64     11.67 o 
  -5   4  19        7.87       11.93      5.82 o 
  -4   4  19      207.80      197.28      9.95 o 
  -3   4  19       35.53       39.85      8.39 o 
  -2   4  19       68.68       61.13      5.84 o 
  -1   4  19       60.65       56.97      5.95 o 
   0   4  19      288.78      229.12     14.02 o 
   1   4  19        1.01       -1.50     11.15 o 
   2   4  19        8.29       -6.99      6.99 o 
   3   4  19       21.56       19.60      8.32 o 
   4   4  19        4.31        3.11     10.13 o 
   5   4  19        4.55       18.11     21.18 o 
  -6   5  19       17.13       48.92     13.71 o 
  -5   5  19        2.83       11.08      5.50 o 
  -4   5  19       14.05        1.35      5.02 o 
  -3   5  19        0.02       13.46      8.60 o 
  -2   5  19       20.62       19.38      5.95 o 
  -1   5  19      219.72      171.75      9.73 o 
   0   5  19       38.47       26.38      8.06 o 
   1   5  19       32.44       20.65      7.40 o 
   2   5  19       62.61       55.99     10.49 o 
   3   5  19       75.37       79.48     14.94 o 
   4   5  19       32.11       40.28     21.70 o 
   5   5  19        0.34       -8.87     12.14 o 
  -5   6  19       15.51       19.82      8.39 o 
  -4   6  19       31.52       42.08     11.66 o 
  -3   6  19        0.36       10.04      5.51 o 
  -2   6  19      237.63      211.95     11.94 o 
  -1   6  19       16.22       16.07      6.08 o 
   0   6  19       11.51       13.54      7.44 o 
   1   6  19       10.96       11.08      8.25 o 
   2   6  19      338.76      334.14     23.84 o 
   3   6  19       11.43        0.28     10.00 o 
   4   6  19        0.01        8.63     11.28 o 
  -4   7  19       99.05      116.86     10.08 o 
  -3   7  19        0.54        4.47      6.61 o 
  -2   7  19       48.98       56.60      7.73 o 
  -1   7  19        0.71        5.14      7.47 o 
   0   7  19       39.63       50.38      8.54 o 
   1   7  19       59.68       33.82      9.50 o 
   2   7  19       47.33       65.19     29.27 o 
   3   7  19        9.24       16.80     12.37 o 
   4   7  19        0.04        4.07     31.72 o 
  -3   8  19       37.21       55.53      8.52 o 
  -2   8  19       43.71       45.87      9.26 o 
  -1   8  19       19.29       22.40      7.52 o 
   0   8  19       20.00       20.52      8.89 o 
   1   8  19       22.84       10.37     11.33 o 
   2   8  19        0.08       -7.48     12.24 o 
  -1   9  19        1.08        1.60      7.21 o 
   0   9  19        9.10       10.41     17.91 o 
  -7   0  20        0.04       12.89      9.82 o 
  -6   0  20      127.79      123.42     13.71 o 
  -5   0  20       63.25       49.62      7.02 o 
  -4   0  20       75.69       55.83     11.26 o 
  -3   0  20       10.13       11.74      4.28 o 
  -2   0  20       42.79       49.33      5.94 o 
  -1   0  20     1900.90     2008.05     70.61 o 
   0   0  20      181.03      198.53     16.37 o 
   1   0  20      403.53      415.49     27.43 o 
   2   0  20     1233.21     1414.30     73.68 o 
   3   0  20      341.46      353.06     26.61 o 
   4   0  20        3.30       23.33     15.15 o 
   5   0  20       52.15       54.03     17.19 o 
   6   0  20        6.06       -7.16     20.67 o 
  -7   1  20        0.00        2.66      9.82 o 
  -6   1  20        0.01        1.34      7.16 o 
  -5   1  20        0.04        2.40      4.14 o 
  -4   1  20        2.36        5.35      3.48 o 
  -3   1  20        8.85        8.93      4.17 o 
  -2   1  20      864.01      958.36     28.81 o 
  -1   1  20      442.64      442.12     13.02 o 
   0   1  20        0.18       14.38      6.58 o 
   1   1  20      135.02      132.77     11.57 o 
   2   1  20     1235.71     1363.37     51.72 o 
   3   1  20      192.37      192.39     13.75 o 
   4   1  20       22.89       33.02      9.48 o 
   5   1  20       18.27       19.75      9.02 o 
   6   1  20       28.54       50.96     17.81 o 
  -6   2  20       34.94       47.89     13.51 o 
  -5   2  20       37.33       28.73      5.04 o 
  -4   2  20       44.93       44.89      5.20 o 
  -3   2  20      116.71      101.92      6.59 o 
  -2   2  20       53.86       40.37      4.93 o 
  -1   2  20       99.57       97.79      8.44 o 
   0   2  20        4.92       20.98      7.08 o 
   1   2  20      158.93      169.37     11.07 o 
   2   2  20        4.18       -7.49      7.49 o 
   3   2  20       23.76       27.75      8.71 o 
   4   2  20       28.99       28.63      9.98 o 
   5   2  20       15.09       -8.37      8.86 o 
   6   2  20       14.50       20.21     13.61 o 
  -6   3  20        0.44       -4.91     10.03 o 
  -5   3  20       31.50       28.45      5.91 o 
  -4   3  20       20.63       24.06      5.50 o 
  -3   3  20       34.12       20.24      4.76 o 
  -2   3  20       13.71       10.65      5.11 o 
  -1   3  20      629.80      616.75     26.91 o 
   0   3  20       14.99        4.03      7.01 o 
   1   3  20       64.78       64.44      8.97 o 
   2   3  20       48.91       39.77     19.03 o 
   3   3  20       42.40       39.65      9.81 o 
   4   3  20        8.79       14.95      9.39 o 
   5   3  20        2.46       35.61     20.06 o 
  -6   4  20       16.39       24.56     10.44 o 
  -5   4  20       38.72       36.92      6.55 o 
  -4   4  20      126.12      123.67      8.97 o 
  -3   4  20        1.26        5.05      4.68 o 
  -2   4  20       59.76       53.05      9.01 o 
  -1   4  20        0.44       13.43      7.17 o 
   0   4  20      426.79      423.82     22.28 o 
   1   4  20       75.90       51.88     10.54 o 
   2   4  20       24.79       26.59      9.01 o 
   3   4  20        0.57        3.23     17.91 o 
   4   4  20        9.90       23.69     31.21 o 
   5   4  20        0.96       -7.52     30.60 o 
  -5   5  20        2.66        2.05      8.39 o 
  -4   5  20        6.83       15.18      6.39 o 
  -3   5  20       24.46        9.08      5.73 o 
  -2   5  20        7.28       -3.57      5.62 o 
  -1   5  20        0.91        5.96      4.89 o 
   0   5  20      231.06      218.05     13.19 o 
   1   5  20      168.26      161.27     21.18 o 
   2   5  20       43.70       26.08     10.54 o 
   3   5  20       21.62       15.58     15.86 o 
   4   5  20       24.56       35.71     10.71 o 
   5   5  20        8.71       -4.32     11.83 o 
  -5   6  20        1.60       -2.66     11.67 o 
  -4   6  20        6.13        2.43      8.07 o 
  -3   6  20        5.90       11.77      7.74 o 
  -2   6  20        4.10        9.86      6.17 o 
  -1   6  20        9.19       14.81      6.03 o 
   0   6  20        9.87       -3.27      7.67 o 
   1   6  20        0.97       11.56     14.12 o 
   2   6  20        4.29       14.09     11.92 o 
   3   6  20        8.71       36.31     22.62 o 
   4   6  20       61.56       81.38     22.51 o 
  -4   7  20       19.47       25.98      7.92 o 
  -3   7  20      109.56      105.29      9.55 o 
  -2   7  20       51.66       39.52      7.67 o 
  -1   7  20        0.00        7.97      6.48 o 
   0   7  20        0.48       -6.38     10.13 o 
   1   7  20       34.72       23.69     27.02 o 
   2   7  20        9.16        8.85     11.39 o 
   3   7  20        1.53        3.16     12.73 o 
  -3   8  20       50.62       59.99     12.28 o 
  -2   8  20      139.23      151.12     11.31 o 
  -1   8  20       38.86       32.13      9.36 o 
   0   8  20       80.38       94.88     13.13 o 
   1   8  20      130.75      147.36     14.68 o 
   2   8  20        0.19      -12.82     12.82 o 
  -6   1  21        0.04        4.91      8.39 o 
  -5   1  21       11.42       16.99      5.20 o 
  -4   1  21      397.19      421.04     25.49 o 
  -3   1  21        0.29       -0.94      4.62 o 
  -2   1  21      203.13      220.99     10.13 o 
  -1   1  21       40.29       29.93      4.92 o 
   0   1  21      819.38      904.45     33.48 o 
   1   1  21        0.81       13.62      8.23 o 
   2   1  21     1571.31     1780.38     69.24 o 
   3   1  21       17.54       11.77     11.67 o 
   4   1  21      397.27      462.25     23.88 o 
   5   1  21       27.14       66.78     13.12 o 
  -6   2  21       23.75       32.75     10.23 o 
  -5   2  21        9.16        2.99      5.57 o 
  -4   2  21        5.45        8.54      4.72 o 
  -3   2  21        0.11        0.79      5.04 o 
  -2   2  21       65.12       48.86      7.73 o 
  -1   2  21       40.34       28.82      7.01 o 
   0   2  21        0.64        2.32      6.28 o 
   1   2  21      353.87      347.59     37.35 o 
   2   2  21        6.38       -3.17      9.31 o 
   3   2  21       51.07       64.68     13.92 o 
   4   2  21       20.84       38.36     10.60 o 
   5   2  21       10.12       11.89     10.62 o 
  -6   3  21        9.18        7.16     12.89 o 
  -5   3  21       16.69       15.04      6.19 o 
  -4   3  21        5.23        5.61      4.58 o 
  -3   3  21       81.77       65.97      6.92 o 
  -2   3  21       23.25       19.05      5.49 o 
  -1   3  21      177.76      164.56     11.77 o 
   0   3  21        4.07       -0.78     13.82 o 
   1   3  21        1.77       -2.25      9.82 o 
   2   3  21        3.83       17.23     13.10 o 
   3   3  21       67.28       76.77     11.99 o 
   4   3  21        0.01       -2.13      8.94 o 
   5   3  21        2.78      -10.33     11.72 o 
  -5   4  21       83.54       60.69      9.38 o 
  -4   4  21       15.12       21.90      5.94 o 
  -3   4  21        0.14       -3.13      5.70 o 
  -2   4  21      202.94      186.86      9.88 o 
  -1   4  21        4.70       -3.94      6.58 o 
   0   4  21       46.84       43.18      9.44 o 
   1   4  21       55.31       54.05     10.44 o 
   2   4  21      268.68      262.27     19.55 o 
   3   4  21        8.86        8.14      9.23 o 
   4   4  21        0.52        1.73     11.46 o 
   5   4  21        4.47       13.25     13.11 o 
  -5   5  21        0.41        1.58      8.70 o 
  -4   5  21       64.93       66.71      7.68 o 
  -3   5  21       20.75        8.78      6.60 o 
  -2   5  21        8.70        5.86      5.48 o 
  -1   5  21        0.06       -3.37      6.43 o 
   0   5  21        0.03       -2.06      7.09 o 
   1   5  21       93.01       69.84      9.99 o 
   2   5  21       38.63       23.55     10.76 o 
   3   5  21       19.68        8.39     11.16 o 
   4   5  21       47.40       55.54     12.54 o 
  -4   6  21       89.37       91.56      9.69 o 
  -3   6  21        3.33        1.35      6.37 o 
  -2   6  21       40.36       57.22      9.14 o 
  -1   6  21        0.02       -2.17      9.73 o 
   0   6  21       70.65       60.88     20.47 o 
   1   6  21       12.92       10.45     10.18 o 
   2   6  21       28.85        9.51     14.63 o 
   3   6  21        5.19        8.10     12.41 o 
  -3   7  21        4.29        4.40      7.32 o 
  -2   7  21       39.21       48.73      7.88 o 
  -1   7  21        0.58       -8.43      9.88 o 
   0   7  21       66.22       63.02     10.87 o 
   1   7  21       12.92       14.20     21.49 o 
   2   7  21       10.71        4.34     12.04 o 
  -2   8  21       15.56       27.29      8.03 o 
  -1   8  21       48.03       59.68     12.88 o 
   0   8  21       26.31       32.42     10.46 o 
   1   8  21       18.98       12.64     11.07 o 
  -6   0  22        3.81       -4.09      9.62 o 
  -5   0  22        1.56        0.38      6.51 o 
  -4   0  22      337.85      349.49     16.66 o 
  -3   0  22       33.08       22.72      9.21 o 
  -2   0  22      467.22      474.64     26.61 o 
  -1   0  22        0.24        2.87     11.26 o 
   0   0  22        7.29       21.29      9.21 o 
   1   0  22     1479.14     1808.29     84.94 o 
   2   0  22       30.10       43.39     12.89 o 
   3   0  22      137.34      149.00     18.63 o 
   4   0  22      828.70      960.94     62.02 o 
   5   0  22      172.20      160.87     21.08 o 
  -6   1  22       40.79       43.30      8.03 o 
  -5   1  22        2.68        1.01      4.94 o 
  -4   1  22       11.41       14.04      4.98 o 
  -3   1  22        0.85       -4.43      4.79 o 
  -2   1  22        0.52        2.77      6.15 o 
  -1   1  22        0.31        0.98      6.29 o 
   0   1  22      400.82      461.80     22.50 o 
   1   1  22      296.61      329.08     17.14 o 
   2   1  22        3.41       17.36      9.01 o 
   3   1  22       80.72       88.64     12.12 o 
   4   1  22      488.47      569.86     29.66 o 
   5   1  22       93.78       84.19     13.37 o 
  -6   2  22       40.27       27.43     12.28 o 
  -5   2  22       10.81       -1.13      7.38 o 
  -4   2  22      102.36      100.75      7.11 o 
  -3   2  22       26.28       21.20      5.42 o 
  -2   2  22      100.05       92.33     10.42 o 
  -1   2  22       55.67       39.61     10.85 o 
   0   2  22       94.43       91.16      9.54 o 
   1   2  22       49.09       35.82      9.84 o 
   2   2  22       79.10       68.46     10.52 o 
   3   2  22       79.83       82.73     11.45 o 
   4   2  22        5.24       -0.49      9.76 o 
   5   2  22       14.57       15.29     11.84 o 
  -5   3  22        3.63       -1.82     10.54 o 
  -4   3  22        0.06       -3.31      5.50 o 
  -3   3  22       19.60       13.07      5.93 o 
  -2   3  22       26.93       29.59      7.26 o 
  -1   3  22       34.58       24.76      7.96 o 
   0   3  22       15.07        6.96      7.92 o 
   1   3  22      392.12      405.23     22.92 o 
   2   3  22       12.44       14.73      8.31 o 
   3   3  22       34.01       36.64     10.91 o 
   4   3  22       15.97       44.43     11.31 o 
   5   3  22       11.21       24.67     11.79 o 
  -5   4  22        8.75       12.69     10.03 o 
  -4   4  22        8.76        3.41      5.95 o 
  -3   4  22       47.44       59.67      6.84 o 
  -2   4  22       79.09       58.78      7.34 o 
  -1   4  22        0.86        8.03      7.78 o 
   0   4  22       37.45       24.50      8.42 o 
   1   4  22        0.14       -7.84      7.84 o 
   2   4  22      211.35      192.00     19.34 o 
   3   4  22       45.82       40.49     23.74 o 
   4   4  22       13.69       19.06     11.33 o 
  -4   5  22       23.63       27.60      7.28 o 
  -3   5  22        3.05       -0.11      6.09 o 
  -2   5  22        7.70        2.52      9.30 o 
  -1   5  22       16.88        7.23      8.36 o 
   0   5  22        7.20        4.46      8.81 o 
   1   5  22        0.25       -8.42      8.42 o 
   2   5  22      137.62      150.71     18.11 o 
   3   5  22       81.08       77.68     23.84 o 
   4   5  22        0.95       -6.15     12.83 o 
  -4   6  22       18.39        2.92     12.79 o 
  -3   6  22        0.05        5.72      6.61 o 
  -2   6  22        1.35        2.03      6.75 o 
  -1   6  22        9.66       -2.70     22.41 o 
   0   6  22        0.78       -4.50      8.36 o 
   1   6  22        4.97        4.86     16.89 o 
   2   6  22        1.58        0.21     13.08 o 
   3   6  22        0.01        9.31     14.30 o 
  -3   7  22       39.25       30.90     10.08 o 
  -2   7  22       57.20       46.53      8.85 o 
  -1   7  22       69.86       60.55     11.36 o 
   0   7  22       95.62       72.61     12.12 o 
   1   7  22        6.43       -6.21     11.79 o 
   2   7  22        0.04        3.56     12.79 o 
  -6   1  23       93.05       94.35     12.89 o 
  -5   1  23        9.78       -1.37      6.65 o 
  -4   1  23       13.09       16.80      7.80 o 
  -3   1  23       10.14        5.73      7.82 o 
  -2   1  23      110.74      120.59     10.57 o 
  -1   1  23        0.28       13.26      7.77 o 
   0   1  23       54.04       46.55      9.09 o 
   1   1  23       24.75       33.30      7.78 o 
   2   1  23      281.48      350.99     17.68 o 
   3   1  23        4.47       13.50     11.15 o 
   4   1  23      382.79      430.65     25.99 o 
   5   1  23       15.71       20.16     13.40 o 
  -5   2  23        5.30      -12.69     12.69 o 
  -4   2  23        5.12        0.95      5.36 o 
  -3   2  23       25.73       20.95      5.84 o 
  -2   2  23       29.65       16.31      7.75 o 
  -1   2  23        0.85        6.39      9.82 o 
   0   2  23       76.52       55.36      9.47 o 
   1   2  23        8.44        2.15      8.25 o 
   2   2  23        1.29       14.30      8.25 o 
   3   2  23      243.83      234.53     17.71 o 
   4   2  23       18.72       21.04     12.38 o 
  -5   3  23       34.63       28.65     11.05 o 
  -4   3  23       85.29       74.96      7.99 o 
  -3   3  23       40.65       29.25      5.99 o 
  -2   3  23        0.98        2.19     11.15 o 
  -1   3  23       63.58       64.68     15.96 o 
   0   3  23        3.40        1.36      6.87 o 
   1   3  23      164.07      165.77     12.15 o 
   2   3  23       17.10        3.81      9.54 o 
   3   3  23        2.85       -8.28     11.05 o 
   4   3  23        0.85       12.71     12.04 o 
  -5   4  23        7.63       11.46     11.87 o 
  -4   4  23       32.63       24.71      7.17 o 
  -3   4  23      131.26      123.89      9.06 o 
  -2   4  23       16.41       19.94      7.72 o 
  -1   4  23        7.54       12.20      8.25 o 
   0   4  23      106.90       94.46     10.91 o 
   1   4  23        1.52       -0.04      8.04 o 
   2   4  23       20.12       31.17     10.71 o 
   3   4  23       44.70       59.45     12.93 o 
   4   4  23      159.69      193.27     18.80 o 
  -4   5  23        8.05        8.75      7.20 o 
  -3   5  23        0.51        6.54      6.37 o 
  -2   5  23      112.52      143.61     10.47 o 
  -1   5  23       34.85       38.29      9.91 o 
   0   5  23        2.64       14.98     10.75 o 
   1   5  23        0.85       14.98     10.11 o 
   2   5  23        8.29       24.34     10.85 o 
   3   5  23       27.48       10.65     11.94 o 
  -3   6  23        9.22        1.34     10.97 o 
  -2   6  23      131.06      152.77     12.63 o 
  -1   6  23        1.01       -5.85      9.17 o 
   0   6  23        5.82       29.32     10.55 o 
   1   6  23        0.02        3.79     12.18 o 
   2   6  23        0.96      -15.67     18.93 o 
  -2   7  23        2.77       22.08     10.43 o 
  -1   7  23        2.00       -3.52     10.06 o 
   0   7  23        7.07        9.66     10.77 o 
   1   7  23        1.29       -0.93     10.99 o 
  -5   0  24      121.85      109.50     11.26 o 
  -4   0  24       21.95       34.39     11.46 o 
  -3   0  24       11.08       24.36     10.23 o 
  -2   0  24      366.78      429.41     32.34 o 
  -1   0  24       16.71       28.65     13.71 o 
   0   0  24      561.21      609.11     41.75 o 
   1   0  24        2.39      -13.51     13.51 o 
   2   0  24        0.07       -4.91     12.49 o 
   3   0  24      881.54     1020.50     67.95 o 
   4   0  24       78.03      111.96     27.22 o 
  -4   1  24       44.13       40.49      7.27 o 
  -3   1  24        7.22       13.87      7.67 o 
  -2   1  24       17.20       15.65      8.05 o 
  -1   1  24        2.28       11.15     12.79 o 
   0   1  24       11.31       -0.87      7.38 o 
   1   1  24        2.38        4.05      8.54 o 
   2   1  24      131.04      113.51     13.31 o 
   3   1  24      137.52      127.63     15.19 o 
   4   1  24       19.17       13.95     17.40 o 
  -5   2  24       54.89       52.60     12.89 o 
  -4   2  24       73.60       71.91      7.82 o 
  -3   2  24        2.14        4.98      7.72 o 
  -2   2  24       87.48      130.66     18.11 o 
  -1   2  24        5.99        8.83     15.56 o 
   0   2  24       74.98       76.09     13.82 o 
   1   2  24       14.49       28.97      9.34 o 
   2   2  24       62.63       72.00     11.72 o 
   3   2  24       11.13       16.37     12.16 o 
   4   2  24       56.59       79.61     16.07 o 
  -5   3  24        0.00        7.16     12.49 o 
  -4   3  24       60.61       62.14     12.18 o 
  -3   3  24        1.09        1.08      5.85 o 
  -2   3  24        0.92       -3.06      7.28 o 
  -1   3  24        2.79        3.01      7.89 o 
   0   3  24       14.72       12.80      8.60 o 
   1   3  24       23.55       21.39      8.97 o 
   2   3  24       10.30        9.55     10.05 o 
   3   3  24      142.49      151.96     16.55 o 
   4   3  24        3.06       -6.38     30.39 o 
  -4   4  24       65.28       83.54      8.87 o 
  -3   4  24        0.73        7.75      6.34 o 
  -2   4  24        2.15        0.57      8.10 o 
  -1   4  24       47.70       56.04     10.06 o 
   0   4  24       36.88       31.32      9.76 o 
   1   4  24        8.15       -5.78      9.20 o 
   2   4  24        2.15        6.48     11.62 o 
   3   4  24        0.46      -11.57     11.57 o 
  -3   5  24       15.60       27.92      7.34 o 
  -2   5  24       18.46        2.71     10.08 o 
  -1   5  24        0.00       -0.34      9.09 o 
   0   5  24       50.77       42.38      9.91 o 
   1   5  24       13.56       24.38     20.47 o 
   2   5  24       11.34       20.04     18.32 o 
  -2   6  24       14.21        2.02      9.15 o 
  -1   6  24        5.40        3.05     10.05 o 
   0   6  24        0.74        1.94     10.12 o 
   1   6  24       15.46       11.80     11.34 o 
  -5   1  25        0.06       11.26     11.67 o 
  -4   1  25      217.55      273.59     28.35 o 
  -3   1  25       13.96        8.69      7.13 o 
  -2   1  25       70.40       77.51     11.02 o 
  -1   1  25       10.94       16.22      9.94 o 
   0   1  25        0.12        7.56      8.29 o 
   1   1  25        0.03       -0.10      8.25 o 
   2   1  25        4.64       -9.49      9.91 o 
   3   1  25        6.07       14.04     13.20 o 
   4   1  25       46.73       72.98     19.75 o 
  -4   2  25        4.64        7.66      7.89 o 
  -3   2  25        6.43       -2.55      7.57 o 
  -2   2  25        2.99       12.45     10.75 o 
  -1   2  25       24.58       15.42     10.02 o 
   0   2  25       33.47       25.18      8.82 o 
   1   2  25        2.15        3.90     13.92 o 
   2   2  25       29.74       25.79     11.63 o 
   3   2  25        0.48        9.27     18.11 o 
  -4   3  25       12.46       20.68      6.15 o 
  -3   3  25       41.35       47.57      9.82 o 
  -2   3  25      175.14      199.29     15.64 o 
  -1   3  25       47.17       36.71     10.29 o 
   0   3  25        4.58       -0.86     19.03 o 
   1   3  25       31.43       33.68     15.86 o 
   2   3  25        0.13       -1.73     21.59 o 
   3   3  25       96.77       82.51     26.61 o 
  -4   4  25       14.92       17.73     10.49 o 
  -3   4  25       29.93       25.48      7.45 o 
  -2   4  25       31.30       40.80     11.36 o 
  -1   4  25      103.68       90.72     10.64 o 
   0   4  25       11.33       14.30     10.85 o 
   1   4  25       19.88       57.07     23.03 o 
   2   4  25       28.12       18.11     10.83 o 
  -3   5  25        8.68        3.47      8.68 o 
  -2   5  25        8.85        7.06     18.11 o 
  -1   5  25        5.50       11.91     10.03 o 
   0   5  25      104.95      113.08     20.47 o 
   1   5  25       21.83       22.58     22.72 o 
   2   5  25        1.62       -1.94     15.35 o 
  -1   6  25       19.16       19.85     20.06 o 
   0   6  25       88.75       91.28     14.69 o 
  -4   0  26      110.22      105.00     18.42 o 
  -3   0  26      173.77      232.10     22.92 o 
  -2   0  26       60.24       72.86     15.76 o 
  -1   0  26       32.01       47.69     14.33 o 
   0   0  26      143.36      131.40     17.40 o 
   1   0  26        6.01        1.43     13.51 o 
   2   0  26      258.45      242.74     26.81 o 
   3   0  26        5.81      -16.58     18.42 o 
  -4   1  26        6.39        8.75     10.85 o 
  -3   1  26        3.47        9.48      9.70 o 
  -2   1  26       55.97       64.66     10.12 o 
  -1   1  26       10.74       12.18      9.02 o 
   0   1  26        8.17        3.72     15.76 o 
   1   1  26        2.92       12.37      9.82 o 
   2   1  26       18.20       -5.24     13.82 o 
   3   1  26        8.03       -7.98     17.50 o 
  -4   2  26       32.56       23.62     13.00 o 
  -3   2  26       59.24       39.36      9.64 o 
  -2   2  26       77.69       83.69     12.49 o 
  -1   2  26        0.58        7.59      8.80 o 
   0   2  26       17.21        0.45      8.75 o 
   1   2  26        0.19       -8.51      9.03 o 
   2   2  26       19.96        5.97     12.13 o 
   3   2  26        0.69       -1.28     12.61 o 
  -3   3  26        0.28       -7.92      7.92 o 
  -2   3  26       70.99       96.62     11.65 o 
  -1   3  26        9.65        3.33      8.46 o 
   0   3  26        9.63        6.29      9.40 o 
   1   3  26        1.06       20.53     10.31 o 
   2   3  26        3.47       12.41     12.14 o 
  -3   4  26      196.84      242.90     21.93 o 
  -2   4  26       26.62       25.15     13.51 o 
  -1   4  26        1.42       -1.91     10.44 o 
   0   4  26       35.73       40.42     10.95 o 
   1   4  26       31.68       24.72     21.29 o 
   2   4  26       15.62       11.83     12.15 o 
  -1   5  26       33.51       41.17     12.74 o 
   0   5  26        5.48       -9.94      9.94 o 
  -3   1  27        0.82       -6.99      8.60 o 
  -2   1  27      232.12      297.19     33.16 o 
  -1   1  27        7.67       -9.23      9.23 o 
   0   1  27      121.75      173.32     13.81 o 
   1   1  27       19.97       43.19     12.10 o 
   2   1  27       21.09       44.46     14.66 o 
  -3   2  27        5.97       13.68     31.11 o 
  -2   2  27        0.00      -10.27     10.27 o 
  -1   2  27        4.22        7.72      9.40 o 
   0   2  27       14.40        0.49     22.92 o 
   1   2  27       11.56       14.08     11.77 o 
   2   2  27       11.15        9.55     19.85 o 
  -2   3  27        1.66        3.55     11.49 o 
  -1   3  27       26.88       15.52      9.27 o 
   0   3  27      154.44      217.26     30.91 o 
   1   3  27       29.69       24.77     11.26 o 
  -1   4  27       55.94       78.19     13.27 o 
   0   4  27       25.52        8.76     10.52 o 
  -2   0  28        6.65      -15.15     16.99 o 
  -1   0  28      165.48      195.05     26.20 o 
   0   0  28       72.36       84.33     20.26 o 
   1   0  28       35.65       44.62     18.01 o 
  -2   1  28        0.19        5.87     10.67 o 
  -1   1  28        1.45       -0.82     14.02 o 
   0   1  28       74.02       84.16     12.28 o 
   1   1  28       12.92       25.41     12.36 o 
  -2   2  28        1.29       -5.65     13.30 o 
  -1   2  28       56.78       53.50     12.12 o 
   0   2  28       51.89       47.32     13.17 o 
   1   2  28        3.22        0.86     25.48 o 
  -1   3  28        1.31        0.36     11.13 o 
                                                 
